# Supplementary material for: Retrovirus-Mediated Expression of E2A-PBX1 Blocks Lymphoid Fate but Permits Retention of Myeloid Potential in Early Hematopoietic Progenitors
Source: PLoS One. 2015 Jun 22;10(6):e0130495. doi: 10.1371/journal.pone.0130495 (PMC4476730; doi:10.1371/journal.pone.0130495)
Supplement: S2 Table — (XLSX) [file pone.0130495.s004.xlsx]

## Sheet: Table S2
probe name	gene name	fold change	direction		direction = -1, gene is more expressed in EP1 than in Bcell
'A_52_P473813'	'NA'	4.00139	-1		direction = 1, gene is more expressed in Bcell than in EP1
'A_51_P463765'	'Timp3'	4.00277	-1
'A_52_P467232'	'Il1rap'	4.00555	-1
'A_52_P609448'	'Brwd1'	4.00555	-1
'A_52_P496810'	'Siae'	4.01389	-1
'A_51_P192955'	'Alcam'	4.02224	-1
'A_52_P159077'	'Siae'	4.02364	-1
'A_52_P169087'	'NA'	4.02922	-1
'A_51_P398435'	'Lrrk1'	4.03062	-1
'A_52_P462013'	'Cln8'	4.03481	-1
'A_51_P317191'	'Eepd1'	4.03481	-1
'A_51_P167922'	'Tifab'	4.03621	-1
'A_51_P510567'	'Zfyve28'	4.03761	-1
'A_52_P504268'	'B3galnt1'	4.04461	-1
'A_51_P150044'	'Rps6ka1'	4.04461	-1
'A_51_P449325'	'H2-Oa'	4.05584	-1
'A_51_P302192'	'Daam1'	4.05724	-1
'A_52_P380895'	'Evi2a'	4.05724	-1
'A_51_P174314'	'Robo1'	4.06851	-1
'A_52_P571746'	'NA'	4.06992	-1
'A_52_P185079'	'Xbp1'	4.07274	-1
'A_51_P459479'	'Unc13a'	4.07274	-1
'A_52_P6328'	'Nampt'	4.07415	-1
'A_51_P238094'	'Cyp4f18'	4.07556	-1
'A_52_P532370'	'NA'	4.07839	-1
'A_52_P210123'	'Nabp1'	4.07839	-1
'A_51_P244950'	'Dpys'	4.0798	-1
'A_51_P312348'	'Krt7'	4.08546	-1
'A_51_P203955'	'Gbp2'	4.08688	-1
'A_51_P120830'	'Mmp10'	4.09397	-1
'A_51_P398191'	'Auts2'	4.09539	-1
'A_51_P193743'	'Nlrc3'	4.09965	-1
'A_51_P189334'	'NA'	4.10107	-1
'A_51_P428683'	'Galc'	4.10107	-1
'A_52_P1085754'	'8430419L09Rik'	4.10249	-1
'A_52_P190763'	'Ppp1r3fos'	4.10534	-1
'A_52_P608156'	'Dock8'	4.10818	-1
'A_52_P342039'	'1700025G04Rik'	4.10961	-1
'A_52_P289213'	'NA'	4.11103	-1
'A_52_P467930'	'NA'	4.11103	-1
'A_51_P364140'	'Ldha'	4.11103	-1
'A_51_P304757'	'Gabarapl1'	4.11388	-1
'A_51_P262208'	'Itgb2'	4.11816	-1
'A_51_P499254'	'Nabp1'	4.12816	-1
'A_51_P498720'	'Cacna2d1'	4.13532	-1
'A_51_P253320'	'Rgs3'	4.13819	-1
'A_52_P532384'	'NA'	4.1425	-1
'A_51_P160576'	'Brsk2'	4.1425	-1
'A_51_P399175'	'Ppm1j'	4.14393	-1
'A_51_P189043'	'Grm1'	4.14824	-1
'A_51_P449329'	'H2-Oa'	4.14824	-1
'A_52_P371237'	'Nrp1'	4.15112	-1
'A_52_P51078'	'Ctsh'	4.15256	-1
'A_52_P110052'	'Darc'	4.15688	-1
'A_52_P449012'	'NA'	4.16264	-1
'A_51_P126702'	'Ddit4l'	4.16553	-1
'A_51_P278519'	'Qsox1'	4.16986	-1
'A_51_P114616'	'Batf'	4.17275	-1
'A_52_P678206'	'9830107B12Rik'	4.1771	-1
'A_51_P389724'	'Rara'	4.1771	-1
'A_51_P499698'	'Asprv1'	4.18434	-1
'A_52_P385594'	'Tal2'	4.18869	-1
'A_52_P273821'	'Abhd5'	4.19305	-1
'A_51_P324535'	'B4galt5'	4.19741	-1
'A_51_P199552'	'1600014C10Rik'	4.20032	-1
'A_51_P169516'	'NA'	4.20615	-1
'A_52_P496655'	'Leprotl1'	4.20761	-1
'A_51_P444666'	'Tmem106a'	4.21052	-1
'A_52_P17788'	'Trim13'	4.21052	-1
'A_51_P414243'	'Pomgnt2'	4.22221	-1
'A_52_P661672'	'NA'	4.22661	-1
'A_51_P288802'	'NA'	4.22661	-1
'A_52_P35960'	'Ctsd'	4.22954	-1
'A_51_P422257'	'Emx1'	4.24864	-1
'A_52_P228621'	'Tnfrsf1b'	4.25158	-1
'A_52_P541752'	'Ddit4l'	4.25453	-1
'A_51_P126864'	'Chst11'	4.25896	-1
'A_52_P57843'	'Selp'	4.25896	-1
'A_52_P77080'	'Gypa'	4.26043	-1
'A_51_P342669'	'Pgam1'	4.26191	-1
'A_52_P467814'	'Il1rap'	4.26339	-1
'A_51_P108812'	'S100a5'	4.26634	-1
'A_52_P481493'	'Fkbp5'	4.26634	-1
'A_52_P188678'	'Pvrl2'	4.26782	-1
'A_51_P104768'	'NA'	4.26782	-1
'A_51_P410022'	'Mfsd10'	4.26782	-1
'A_52_P355095'	'Dstyk'	4.27078	-1
'A_52_P1180050'	'NA'	4.27226	-1
'A_51_P138895'	'Ccdc102a'	4.27522	-1
'A_52_P571290'	'Ptms'	4.27671	-1
'A_51_P248666'	'Cd274'	4.28709	-1
'A_52_P150903'	'Tubb6'	4.29007	-1
'A_52_P551476'	'Raph1'	4.29007	-1
'A_51_P216905'	'Aldoa'	4.29602	-1
'A_51_P386899'	'Mfsd7c'	4.29602	-1
'A_51_P461123'	'NA'	4.29751	-1
'A_51_P331318'	'Bcl2l2'	4.29751	-1
'A_51_P165342'	'Anxa2'	4.30198	-1
'A_52_P62037'	'Anxa2'	4.30347	-1
'A_52_P477286'	'Rab8b'	4.30496	-1
'A_51_P251487'	'Nkapl'	4.30795	-1
'A_51_P327796'	'Itgb5'	4.30795	-1
'A_51_P473219'	'Siae'	4.30795	-1
'A_51_P354913'	'Fndc5'	4.31691	-1
'A_52_P142099'	'Lypd6'	4.31691	-1
'A_51_P202512'	'Fndc3b'	4.31991	-1
'A_51_P484030'	'Limk1'	4.3244	-1
'A_52_P336768'	'NA'	4.3259	-1
'A_51_P104197'	'Glb1l2'	4.3289	-1
'A_51_P504624'	'Slc8b1'	4.3319	-1
'A_52_P261868'	'Rgs3'	4.3334	-1
'A_52_P565427'	'Myo6'	4.33941	-1
'A_51_P381086'	'B930041F14Rik'	4.33941	-1
'A_51_P148670'	'Nudt7'	4.34092	-1
'A_52_P112203'	'Spire1'	4.34242	-1
'A_52_P245059'	'Sgsm2'	4.34242	-1
'A_52_P79639'	'Vat1'	4.34995	-1
'A_52_P136914'	'Nudt7'	4.35448	-1
'A_52_P451389'	'Rab3d'	4.35599	-1
'A_51_P108020'	'Zmynd15'	4.3575	-1
'A_52_P102931'	'Gimap5'	4.3575	-1
'A_52_P255849'	'Fam57a'	4.35901	-1
'A_52_P340136'	'Cyp4a10'	4.37263	-1
'A_51_P347448'	'Prdm5'	4.39237	-1
'A_51_P435911'	'Hsd3b7'	4.39389	-1
'A_51_P448056'	'Mospd2'	4.39999	-1
'A_52_P73134'	'Snx18'	4.40304	-1
'A_51_P504073'	'Nuak2'	4.40609	-1
'A_52_P595668'	'NA'	4.40915	-1
'A_51_P176912'	'Hlcs'	4.41833	-1
'A_51_P315042'	'Avpr1a'	4.42139	-1
'A_52_P601980'	'Kdm5b'	4.42292	-1
'A_52_P421698'	'Cyp2u1'	4.42292	-1
'A_52_P217100'	'NA'	4.42599	-1
'A_51_P372099'	'Tarm1'	4.42599	-1
'A_51_P111595'	'Dstyk'	4.42906	-1
'A_51_P490795'	'Mxd1'	4.44443	-1
'A_51_P505538'	'Hfe'	4.4506	-1
'A_52_P148289'	'D030028A08Rik'	4.45523	-1
'A_51_P447835'	'Pla2g7'	4.45677	-1
'A_51_P262515'	'Phf11a'	4.45832	-1
'A_52_P594768'	'Aprt'	4.47225	-1
'A_51_P447976'	'Fam46c'	4.47225	-1
'A_51_P279197'	'Atxn1'	4.4738	-1
'A_52_P964651'	'Fam65c'	4.47535	-1
'A_52_P8913'	'Mob3a'	4.47535	-1
'A_51_P394558'	'NA'	4.4769	-1
'A_51_P307232'	'Kifap3'	4.48	-1
'A_51_P271503'	'Il1r1'	4.48156	-1
'A_52_P362106'	'NA'	4.48156	-1
'A_51_P378856'	'Pfkp'	4.48311	-1
'A_52_P251672'	'6430548M08Rik'	4.49089	-1
'A_51_P420918'	'Ly6i'	4.50179	-1
'A_51_P118945'	'Il2ra'	4.50335	-1
'A_52_P370760'	'Spsb1'	4.50648	-1
'A_51_P134475'	'Pmepa1'	4.51899	-1
'A_52_P663413'	'P4ha2'	4.52056	-1
'A_52_P179785'	'Ripk2'	4.52056	-1
'A_52_P406419'	'Atrn'	4.52369	-1
'A_52_P123944'	'Mospd2'	4.5284	-1
'A_51_P139296'	'Clip2'	4.53311	-1
'A_51_P282883'	'Rab4a'	4.53468	-1
'A_51_P236412'	'Cdkl2'	4.53468	-1
'A_51_P415688'	'Gng12'	4.53625	-1
'A_52_P394539'	'Tex2'	4.53782	-1
'A_52_P499028'	'9130008F23Rik'	4.54412	-1
'A_52_P98387'	'Aldoa'	4.54569	-1
'A_52_P515057'	'Slc25a24'	4.55042	-1
'A_52_P167500'	'NA'	4.56147	-1
'A_52_P147521'	'NA'	4.56938	-1
'A_52_P6092'	'Fam84b'	4.57097	-1
'A_51_P420276'	'Plxdc2'	4.57731	-1
'A_51_P200447'	'Pkib'	4.5789	-1
'A_52_P202045'	'Lrp1'	4.58207	-1
'A_52_P590625'	'Nlrp10'	4.58366	-1
'A_51_P107243'	'NA'	4.58684	-1
'A_51_P281593'	'Ppapdc1b'	4.59161	-1
'A_51_P253527'	'Rffl'	4.59479	-1
'A_51_P256344'	'Anxa4'	4.60595	-1
'A_51_P311990'	'P4hb'	4.60915	-1
'A_52_P29037'	'Gsap'	4.61394	-1
'A_52_P145861'	'Cd86'	4.61554	-1
'A_51_P200484'	'Lrp12'	4.61714	-1
'A_52_P422172'	'Dapp1'	4.62355	-1
'A_52_P395220'	'Leprotl1'	4.62675	-1
'A_52_P328102'	'A930033H14Rik'	4.62836	-1
'A_52_P432919'	'Rab3d'	4.63317	-1
'A_52_P183345'	'Nucb1'	4.64282	-1
'A_51_P423981'	'Ctss'	4.64443	-1
'A_52_P597696'	'Nin'	4.64765	-1
'A_51_P346923'	'Lepre1'	4.64926	-1
'A_51_P364146'	'Ldha'	4.6654	-1
'A_52_P384331'	'Gas2l1'	4.66863	-1
'A_52_P351173'	'Fam185a'	4.67187	-1
'A_51_P267370'	'Itm2c'	4.67511	-1
'A_52_P241676'	'Slc9a3r2'	4.68646	-1
'A_51_P332676'	'Top1mt'	4.69134	-1
'A_52_P239320'	'Syngr1'	4.69948	-1
'A_52_P14453'	'Atxn1'	4.70273	-1
'A_51_P446477'	'Cldn25'	4.70437	-1
'A_52_P365948'	'5033406O09Rik'	4.70763	-1
'A_52_P421815'	'Hgf'	4.71252	-1
'A_52_P924359'	'NA'	4.72233	-1
'A_51_P162209'	'Tpbg'	4.72725	-1
'A_52_P139027'	'Igh-VJ558'	4.73052	-1
'A_51_P235984'	'Il10ra'	4.73216	-1
'A_51_P428013'	'Eml2'	4.7338	-1
'A_52_P301223'	'Brwd1'	4.73544	-1
'A_52_P327627'	'Dclre1a'	4.74366	-1
'A_51_P143893'	'Steap4'	4.7453	-1
'A_52_P273812'	'Ifitm5'	4.7453	-1
'A_52_P391110'	'Ryr1'	4.75189	-1
'A_52_P228059'	'Nudt4'	4.75189	-1
'A_51_P154842'	'Oas1f'	4.75353	-1
'A_51_P407780'	'Ly6h'	4.75683	-1
'A_52_P431159'	'Il1rn'	4.75848	-1
'A_51_P226794'	'March9'	4.76508	-1
'A_52_P490470'	'NA'	4.76508	-1
'A_51_P334490'	'6430548M08Rik'	4.76838	-1
'A_51_P108226'	'1100001G20Rik'	4.77004	-1
'A_52_P444628'	'Cybb'	4.77665	-1
'A_52_P561236'	'Bri3bp'	4.77996	-1
'A_51_P353247'	'Ikzf4'	4.78328	-1
'A_51_P447248'	'Aqp11'	4.78991	-1
'A_52_P232859'	'Clec2g'	4.80155	-1
'A_51_P142258'	'1810019J16Rik'	4.80321	-1
'A_52_P947137'	'Rnd1'	4.80654	-1
'A_52_P608322'	'Maff'	4.80654	-1
'A_51_P191519'	'Stard10'	4.80654	-1
'A_52_P625111'	'NA'	4.80821	-1
'A_52_P636427'	'Pglyrp2'	4.80988	-1
'A_52_P81677'	'NA'	4.80988	-1
'A_52_P375021'	'Mag'	4.81488	-1
'A_52_P867926'	'NA'	4.81488	-1
'A_52_P653184'	'NA'	4.82156	-1
'A_51_P278868'	'H2-DMb1'	4.8249	-1
'A_51_P490388'	'Nudt8'	4.82658	-1
'A_51_P402909'	'Ncf2'	4.82825	-1
'A_51_P369862'	'Nceh1'	4.82992	-1
'A_51_P252677'	'1110007C09Rik'	4.8316	-1
'A_51_P200586'	'March8'	4.83327	-1
'A_52_P1066847'	'Mllt3'	4.84501	-1
'A_52_P415750'	'Chst11'	4.84837	-1
'A_51_P182257'	'Tex40'	4.85341	-1
'A_51_P273921'	'Capg'	4.85846	-1
'A_52_P584874'	'Kdm5b'	4.86183	-1
'A_52_P1115511'	'6030422H21Rik'	4.8652	-1
'A_52_P553885'	'Tmem71'	4.86689	-1
'A_51_P434483'	'Hpn'	4.87026	-1
'A_51_P117865'	'Fam20c'	4.87195	-1
'A_51_P311611'	'Darc'	4.88379	-1
'A_51_P290840'	'Frmd4a'	4.88717	-1
'A_51_P253074'	'Chit1'	4.88717	-1
'A_51_P284608'	'Cd74'	4.89395	-1
'A_52_P390439'	'Dock8'	4.90074	-1
'A_52_P557517'	'Tcrb-J'	4.91094	-1
'A_51_P199634'	'Rgag4'	4.91605	-1
'A_51_P387239'	'Iigp1'	4.92458	-1
'A_51_P406429'	'Pdk1'	4.92628	-1
'A_51_P464838'	'Il17rb'	4.9297	-1
'A_52_P286970'	'NA'	4.9297	-1
'A_52_P148514'	'Hpse'	4.93312	-1
'A_51_P449777'	'Pmepa1'	4.9451	-1
'A_51_P117794'	'Bik'	4.95025	-1
'A_51_P171929'	'Hectd2'	4.95539	-1
'A_51_P489633'	'Dmtn'	4.96227	-1
'A_51_P243063'	'Tmem216'	4.96571	-1
'A_51_P402908'	'NA'	4.97088	-1
'A_51_P142861'	'Casp1'	4.98295	-1
'A_51_P444290'	'Slamf8'	4.98813	-1
'A_52_P282741'	'Sdc3'	4.98813	-1
'A_51_P358152'	'Sepn1'	4.98813	-1
'A_51_P227962'	'Dynlrb2'	4.99505	-1
'A_51_P368012'	'Mdfi'	4.99678	-1
'A_52_P21971'	'Ncoa2'	4.99852	-1
'A_52_P572447'	'Agpat5'	5.00025	-1
'A_51_P120470'	'Cd68'	5.00719	-1
'A_51_P115159'	'Fam162a'	5.01413	-1
'A_52_P473154'	'Cldn25'	5.02283	-1
'A_52_P477559'	'Frmd4a'	5.02631	-1
'A_51_P210230'	'Fam222b'	5.02631	-1
'A_51_P399504'	'Agps'	5.03154	-1
'A_52_P326399'	'Fkbp11'	5.03852	-1
'A_51_P301537'	'Tmem217'	5.04201	-1
'A_51_P111762'	'Creg1'	5.04201	-1
'A_52_P287456'	'Gca'	5.04201	-1
'A_52_P613255'	'Ncam1'	5.04726	-1
'A_52_P349939'	'Eno1'	5.06478	-1
'A_51_P320930'	'Trat1'	5.07005	-1
'A_52_P168953'	'Vcan'	5.07181	-1
'A_52_P241819'	'Usp46'	5.08589	-1
'A_52_P489495'	'NA'	5.08589	-1
'A_52_P600398'	'Pgk1'	5.09648	-1
'A_52_P192426'	'Tnfrsf1a'	5.10532	-1
'A_51_P301508'	'Ski'	5.11417	-1
'A_51_P416295'	'Irgm2'	5.11949	-1
'A_51_P333622'	'2010300C02Rik'	5.11949	-1
'A_52_P592909'	'Dgat2'	5.11949	-1
'A_52_P110070'	'5730416F02Rik'	5.12837	-1
'A_51_P161946'	'E130012A19Rik'	5.13192	-1
'A_51_P518503'	'Ski'	5.1337	-1
'A_51_P493037'	'Dclre1a'	5.13726	-1
'A_51_P446856'	'Flnb'	5.14083	-1
'A_52_P511243'	'NA'	5.14439	-1
'A_51_P224530'	'Nrip3'	5.14974	-1
'A_52_P393181'	'Spock2'	5.14974	-1
'A_51_P270741'	'Syngr1'	5.15331	-1
'A_51_P439584'	'Rhov'	5.1551	-1
'A_51_P169693'	'Bst2'	5.15867	-1
'A_52_P182919'	'Steap4'	5.16046	-1
'A_51_P307166'	'Il1rn'	5.16046	-1
'A_52_P430179'	'Plekha6'	5.16404	-1
'A_52_P424970'	'Itgal'	5.16583	-1
'A_51_P387810'	'Ifih1'	5.173	-1
'A_52_P366443'	'Zfp111'	5.17479	-1
'A_51_P256342'	'Anxa4'	5.18017	-1
'A_52_P533817'	'Barx2'	5.18556	-1
'A_51_P368074'	'Pgm2'	5.19816	-1
'A_52_P244803'	'NA'	5.20898	-1
'A_52_P225856'	'A130038J17Rik'	5.2162	-1
'A_51_P356552'	'Dach1'	5.2162	-1
'A_51_P225186'	'Calcrl'	5.22344	-1
'A_52_P348709'	'Creg1'	5.22706	-1
'A_52_P506461'	'Arhgap27'	5.2325	-1
'A_51_P448127'	'Khdc3'	5.2325	-1
'A_52_P426503'	'Abhd14a'	5.23613	-1
'A_51_P230267'	'H2-Q10'	5.24157	-1
'A_51_P270733'	'Syngr1'	5.25613	-1
'A_52_P669155'	'Itgam'	5.26342	-1
'A_52_P277654'	'Pdk1'	5.2762	-1
'A_51_P130595'	'Smpd5'	5.27803	-1
'A_52_P267505'	'Abca8b'	5.27986	-1
'A_51_P320304'	'Plod1'	5.28352	-1
'A_52_P424985'	'Xrra1'	5.28352	-1
'A_51_P182828'	'Pgk1'	5.29085	-1
'A_52_P238816'	'Ppt2'	5.31659	-1
'A_52_P440836'	'Egr3'	5.32027	-1
'A_51_P393654'	'Fam171b'	5.32212	-1
'A_51_P308275'	'P2rx4'	5.32212	-1
'A_51_P268944'	'Itga1'	5.32212	-1
'A_52_P368057'	'Slc7a11'	5.32396	-1
'A_51_P485731'	'Sytl1'	5.32581	-1
'A_52_P201598'	'Ube2cbp'	5.32581	-1
'A_51_P314186'	'Syne1'	5.3295	-1
'A_51_P516705'	'Ern1'	5.33135	-1
'A_51_P502092'	'BC024137'	5.348	-1
'A_51_P429308'	'NA'	5.35171	-1
'A_51_P157577'	'Psd2'	5.36285	-1
'A_52_P276719'	'Agps'	5.36657	-1
'A_51_P433824'	'Tpi1'	5.37029	-1
'A_51_P279606'	'Socs1'	5.37588	-1
'A_51_P460004'	'Tnfsf9'	5.38707	-1
'A_51_P191520'	'Stard10'	5.38707	-1
'A_51_P349205'	'Mbp'	5.3908	-1
'A_52_P68033'	'Rab11fip1'	5.3908	-1
'A_51_P394921'	'1700020L24Rik'	5.39641	-1
'A_51_P168459'	'Ifitm2'	5.41139	-1
'A_51_P301367'	'P2ry10'	5.41327	-1
'A_51_P511810'	'Cd63'	5.41327	-1
'A_52_P955235'	'NA'	5.41702	-1
'A_51_P262699'	'NA'	5.43206	-1
'A_51_P147024'	'AI836003'	5.44148	-1
'A_51_P155234'	'Bnip3'	5.46037	-1
'A_51_P233928'	'B4galnt1'	5.46227	-1
'A_51_P371051'	'Glipr1'	5.47174	-1
'A_52_P222350'	'NA'	5.47364	-1
'A_52_P531693'	'Pacsin1'	5.47933	-1
'A_51_P327751'	'Ifit1'	5.50026	-1
'A_51_P323418'	'NA'	5.50217	-1
'A_52_P1196772'	'Anxa2'	5.50598	-1
'A_52_P599014'	'Kif1b'	5.51936	-1
'A_51_P391754'	'Soat1'	5.5251	-1
'A_51_P273449'	'NA'	5.52893	-1
'A_52_P491616'	'Nos1ap'	5.53085	-1
'A_52_P189358'	'Rnf150'	5.53276	-1
'A_51_P305311'	'Plau'	5.53852	-1
'A_52_P437066'	'NA'	5.53852	-1
'A_51_P134653'	'0610042G04Rik'	5.54236	-1
'A_52_P213696'	'Fndc5'	5.5462	-1
'A_51_P103929'	'Met'	5.55005	-1
'A_52_P41674'	'NA'	5.55582	-1
'A_51_P469951'	'Srgap3'	5.55967	-1
'A_51_P411757'	'Ankrd13b'	5.55967	-1
'A_51_P330331'	'Cybb'	5.56739	-1
'A_51_P471025'	'Ablim1'	5.58478	-1
'A_51_P380129'	'LOC100503676'	5.58478	-1
'A_52_P184435'	'Ctnnd1'	5.59059	-1
'A_52_P357972'	'Tex40'	5.5964	-1
'A_52_P307761'	'Gnaz'	5.60611	-1
'A_52_P330694'	'Tle1'	5.60611	-1
'A_51_P429212'	'Npl'	5.61973	-1
'A_51_P209261'	'Sqrdl'	5.62167	-1
'A_51_P431885'	'Dnajc6'	5.63142	-1
'A_51_P308362'	'Ugt1a6b'	5.63728	-1
'A_52_P172014'	'NA'	5.63924	-1
'A_52_P196271'	'9330154J02Rik'	5.64706	-1
'A_52_P350950'	'Dennd2c'	5.64902	-1
'A_51_P199716'	'Tle1'	5.65882	-1
'A_52_P89683'	'NA'	5.65882	-1
'A_52_P212686'	'Lrrk1'	5.66274	-1
'A_51_P345896'	'Pafah2'	5.67453	-1
'A_51_P498267'	'NA'	5.68437	-1
'A_52_P359739'	'Dgat2'	5.68831	-1
'A_51_P380309'	'Ncam1'	5.69028	-1
'A_51_P116245'	'Styk1'	5.69225	-1
'A_51_P227090'	'Ramp3'	5.70213	-1
'A_52_P385409'	'NA'	5.71004	-1
'A_51_P352875'	'Lcp2'	5.72192	-1
'A_52_P15122'	'Egfl7'	5.73781	-1
'A_51_P183515'	'2210416O15Rik'	5.74179	-1
'A_51_P176893'	'Tlr8'	5.74179	-1
'A_51_P313855'	'Pde4a'	5.75374	-1
'A_52_P379474'	'NA'	5.77372	-1
'A_52_P492189'	'NA'	5.77572	-1
'A_51_P277994'	'Oas2'	5.77772	-1
'A_51_P316379'	'Gpr146'	5.78173	-1
'A_51_P194149'	'Ttr'	5.78573	-1
'A_52_P666059'	'Runx3'	5.79778	-1
'A_51_P261379'	'Spats2'	5.80381	-1
'A_52_P562704'	'Slc8a1'	5.80783	-1
'A_52_P966930'	'NA'	5.80985	-1
'A_51_P105078'	'S100a4'	5.80985	-1
'A_52_P263860'	'D430030G11Rik'	5.81791	-1
'A_51_P468558'	'Treml4'	5.81791	-1
'A_51_P315849'	'NA'	5.83608	-1
'A_52_P364140'	'Itga5'	5.8381	-1
'A_52_P281702'	'Igfbp5'	5.84013	-1
'A_51_P457244'	'Xlr4b'	5.84823	-1
'A_51_P464738'	'Slc2a1'	5.84823	-1
'A_52_P54906'	'NA'	5.84823	-1
'A_52_P119947'	'Fam20a'	5.85228	-1
'A_51_P222280'	'Ikbke'	5.85431	-1
'A_52_P559618'	'Ifitm2'	5.86243	-1
'A_52_P591017'	'Tpbg'	5.88075	-1
'A_51_P122268'	'B4galt6'	5.88483	-1
'A_51_P394446'	'Erc2'	5.88891	-1
'A_52_P44'	'Bcl2l2'	5.9155	-1
'A_51_P153982'	'Specc1'	5.93398	-1
'A_51_P251022'	'Plscr2'	5.93398	-1
'A_51_P167763'	'Kcnk13'	5.95458	-1
'A_51_P271887'	'Reck'	5.96284	-1
'A_52_P178679'	'Prss3'	5.99184	-1
'A_52_P1147453'	'Fmo5'	5.99392	-1
'A_52_P326664'	'Unc93a'	5.99392	-1
'A_52_P396884'	'2010300C02Rik'	6.00432	-1
'A_51_P430929'	'Fam20a'	6.0064	-1
'A_52_P488947'	'Tnfsf11'	6.01265	-1
'A_52_P564653'	'Myo6'	6.01265	-1
'A_51_P310896'	'Pfkl'	6.01682	-1
'A_51_P347333'	'Dusp4'	6.0189	-1
'A_52_P372901'	'Plscr2'	6.02516	-1
'A_51_P470205'	'Mob3b'	6.02934	-1
'A_51_P478722'	'Tgtp1'	6.02934	-1
'A_52_P488427'	'Sec14l2'	6.04189	-1
'A_52_P311787'	'Axl'	6.04818	-1
'A_51_P164219'	'Usp18'	6.04818	-1
'A_52_P18236'	'Pira6'	6.04818	-1
'A_52_P241640'	'4930599N23Rik'	6.05027	-1
'A_51_P268186'	'8430419L09Rik'	6.06497	-1
'A_51_P244408'	'Acer2'	6.07128	-1
'A_51_P257640'	'NA'	6.0797	-1
'A_52_P587738'	'P2ry2'	6.08392	-1
'A_52_P15910'	'Pram1'	6.10292	-1
'A_51_P396003'	'Dgat2'	6.10715	-1
'A_51_P114966'	'Prss37'	6.11139	-1
'A_51_P240019'	'Gyg'	6.11139	-1
'A_51_P261737'	'Pdzk1'	6.11775	-1
'A_51_P293736'	'NA'	6.11987	-1
'A_51_P407165'	'Abhd5'	6.13898	-1
'A_51_P284730'	'Fam217b'	6.14324	-1
'A_52_P423810'	'Mt1'	6.16457	-1
'A_51_P276051'	'Micall2'	6.19241	-1
'A_52_P363301'	'Kifap3'	6.20745	-1
'A_51_P147064'	'1600014C23Rik'	6.229	-1
'A_52_P494930'	'Fnip2'	6.23548	-1
'A_51_P286737'	'Ccl2'	6.2398	-1
'A_52_P305704'	'NA'	6.24196	-1
'A_51_P356186'	'Snai3'	6.25713	-1
'A_51_P238565'	'Agpat2'	6.27667	-1
'A_52_P337357'	'Oas1a'	6.28102	-1
'A_52_P481423'	'Cttnbp2nl'	6.2832	-1
'A_52_P683441'	'Capn5'	6.30283	-1
'A_52_P20727'	'Nhlrc1'	6.3072	-1
'A_51_P436610'	'NA'	6.30939	-1
'A_51_P194609'	'Prss34'	6.30939	-1
'A_51_P157042'	'Ctgf'	6.31157	-1
'A_51_P197528'	'Ly6c2'	6.31157	-1
'A_51_P502798'	'Nxpe4'	6.32252	-1
'A_51_P189943'	'Dscam'	6.33129	-1
'A_52_P448796'	'Notch2'	6.33788	-1
'A_51_P468415'	'NA'	6.34667	-1
'A_51_P315303'	'Ctbp2'	6.3886	-1
'A_52_P96040'	'Pkn3'	6.39525	-1
'A_52_P185876'	'Trps1'	6.39968	-1
'A_51_P471672'	'Acbd7'	6.40634	-1
'A_51_P498631'	'Dfna5'	6.40856	-1
'A_52_P17534'	'Dab2'	6.42635	-1
'A_51_P283590'	'Anxa1'	6.42635	-1
'A_51_P362104'	'Enpp5'	6.43527	-1
'A_51_P275764'	'Acpp'	6.43973	-1
'A_51_P107020'	'Kif5a'	6.44196	-1
'A_51_P396284'	'Chd3'	6.45537	-1
'A_51_P421294'	'Glrp1'	6.45985	-1
'A_51_P390538'	'NA'	6.46881	-1
'A_51_P348665'	'Ramp1'	6.47329	-1
'A_51_P436727'	'Arrb1'	6.49127	-1
'A_51_P359636'	'Lgals3bp'	6.50478	-1
'A_52_P15212'	'Ctbp2'	6.51606	-1
'A_51_P408363'	'Cfp'	6.51606	-1
'A_51_P103007'	'Itgam'	6.52284	-1
'A_51_P386539'	'Rnf125'	6.53189	-1
'A_51_P380013'	'Bcl2'	6.53415	-1
'A_52_P212473'	'C730049O14Rik'	6.53642	-1
'A_52_P15461'	'Il15'	6.55002	-1
'A_51_P178561'	'Tnfrsf25'	6.55456	-1
'A_52_P265524'	'P2rx4'	6.56366	-1
'A_52_P500578'	'8430419L09Rik'	6.5796	-1
'A_52_P474719'	'Lrrc16a'	6.5796	-1
'A_52_P111031'	'Pcdh17'	6.60473	-1
'A_51_P398766'	'Gbp2b'	6.62307	-1
'A_51_P517051'	'Gatsl3'	6.62307	-1
'A_52_P188827'	'Rasgef1b'	6.62996	-1
'A_52_P381799'	'Neto2'	6.64606	-1
'A_52_P642167'	'Soat1'	6.65298	-1
'A_51_P255875'	'Padi4'	6.65528	-1
'A_51_P513941'	'Lrpap1'	6.6807	-1
'A_52_P170635'	'Sirpa'	6.6807	-1
'A_52_P618417'	'NA'	6.68302	-1
'A_52_P146877'	'H2-DMb1'	6.68302	-1
'A_52_P325116'	'Gramd1b'	6.68534	-1
'A_52_P609778'	'Mgll'	6.7132	-1
'A_51_P466378'	'Itgal'	6.72018	-1
'A_51_P238563'	'Agpat2'	6.72717	-1
'A_52_P254095'	'Cd200'	6.73184	-1
'A_51_P513032'	'Trps1'	6.73184	-1
'A_52_P570471'	'Csf1r'	6.7365	-1
'A_52_P14810'	'Chd3'	6.74351	-1
'A_51_P519420'	'P2rx5'	6.75053	-1
'A_52_P587071'	'Oas2'	6.75287	-1
'A_51_P220422'	'Pacsin1'	6.75521	-1
'A_52_P459609'	'Iqgap2'	6.76927	-1
'A_51_P242643'	'Skor1'	6.77396	-1
'A_51_P172663'	'Usp2'	6.77396	-1
'A_51_P461894'	'Tnnc1'	6.78101	-1
'A_51_P388847'	'Stap2'	6.78336	-1
'A_52_P536494'	'Mycn'	6.78571	-1
'A_52_P590396'	'Sort1'	6.80219	-1
'A_52_P174942'	'Nrp1'	6.80455	-1
'A_51_P240384'	'Trps1'	6.80691	-1
'A_52_P240542'	'Id2'	6.81872	-1
'A_51_P221008'	'Gramd1b'	6.82581	-1
'A_52_P483713'	'Prrx1'	6.83528	-1
'A_51_P214747'	'Parp12'	6.84951	-1
'A_51_P461748'	'Dusp3'	6.86614	-1
'A_52_P165497'	'Ski'	6.90432	-1
'A_52_P251703'	'Vcan'	6.90672	-1
'A_52_P220879'	'Tgm2'	6.91151	-1
'A_52_P65494'	'Iqgap2'	6.9163	-1
'A_51_P487918'	'Rinl'	6.92349	-1
'A_52_P105801'	'Arsb'	6.92829	-1
'A_51_P209771'	'Prrx1'	6.94272	-1
'A_51_P310967'	'Aifm2'	6.94512	-1
'A_51_P342126'	'Ttc39a'	6.95717	-1
'A_51_P416137'	'Slc31a2'	6.96199	-1
'A_52_P162298'	'Ydjc'	6.9644	-1
'A_52_P258194'	'Crtac1'	6.96682	-1
'A_52_P492062'	'NA'	6.96923	-1
'A_52_P82991'	'NA'	6.97648	-1
'A_51_P139920'	'Mgll'	6.99828	-1
'A_51_P497332'	'Mycn'	6.99828	-1
'A_51_P218774'	'Rgs10'	7.00799	-1
'A_52_P564444'	'A530064D06Rik'	7.01285	-1
'A_52_P210830'	'Celsr3'	7.02501	-1
'A_52_P277016'	'Il2ra'	7.03232	-1
'A_52_P409731'	'Scamp5'	7.06162	-1
'A_52_P307142'	'NA'	7.06162	-1
'A_52_P670612'	'Meis1'	7.07142	-1
'A_51_P435704'	'Tnni1'	7.08614	-1
'A_52_P536735'	'Hpcal1'	7.0886	-1
'A_52_P121468'	'Ifih1'	7.10581	-1
'A_52_P469782'	'Als2cl'	7.12061	-1
'A_52_P371388'	'NA'	7.12307	-1
'A_51_P172475'	'S100a1'	7.12801	-1
'A_52_P376360'	'Pdgfc'	7.13296	-1
'A_52_P662796'	'Dennd2d'	7.13543	-1
'A_51_P487869'	'Cyp4f16'	7.14038	-1
'A_51_P372858'	'Rarg'	7.1478	-1
'A_51_P244194'	'Cadm3'	7.1602	-1
'A_52_P341320'	'NA'	7.18257	-1
'A_51_P279232'	'Dennd2d'	7.18506	-1
'A_51_P282760'	'Per2'	7.18506	-1
'A_51_P159171'	'Irak2'	7.19503	-1
'A_52_P321342'	'Dock8'	7.19503	-1
'A_52_P175003'	'Arrb1'	7.20751	-1
'A_51_P375201'	'Plk3'	7.21	-1
'A_52_P81231'	'Acpp'	7.24005	-1
'A_51_P269703'	'Klra2'	7.25512	-1
'A_51_P128876'	'Ifitm3'	7.25764	-1
'A_52_P126111'	'1700113A16Rik'	7.27022	-1
'A_51_P451338'	'Jag2'	7.27022	-1
'A_52_P650307'	'Rassf4'	7.29799	-1
'A_51_P182796'	'Tgm2'	7.29799	-1
'A_52_P416341'	'Cdh23'	7.30812	-1
'A_52_P65496'	'Iqgap2'	7.31065	-1
'A_51_P238383'	'B4galt4'	7.31319	-1
'A_52_P32121'	'Ckap4'	7.31572	-1
'A_52_P579352'	'Lifr'	7.31572	-1
'A_51_P364485'	'Tnfaip2'	7.33603	-1
'A_52_P426740'	'Rab27a'	7.34876	-1
'A_51_P141741'	'Acot11'	7.34876	-1
'A_52_P373251'	'Atp11a'	7.35895	-1
'A_51_P374878'	'D330045A20Rik'	7.36661	-1
'A_52_P380195'	'Arl4c'	7.40244	-1
'A_51_P185639'	'Ptprf'	7.4127	-1
'A_51_P294979'	'Mt1'	7.42813	-1
'A_52_P122572'	'Rasgrp4'	7.43586	-1
'A_51_P467268'	'Mak'	7.45909	-1
'A_51_P482908'	'Arrdc4'	7.46168	-1
'A_51_P316311'	'NA'	7.46426	-1
'A_51_P254646'	'Jdp2'	7.4798	-1
'A_52_P582059'	'Lyz1'	7.48758	-1
'A_51_P364274'	'Mitf'	7.49537	-1
'A_51_P371710'	'Tlr7'	7.50317	-1
'A_52_P133594'	'C3'	7.51097	-1
'A_51_P253502'	'Cnga1'	7.51618	-1
'A_52_P343306'	'H2-Aa'	7.51879	-1
'A_51_P333839'	'Pdgfc'	7.54751	-1
'A_51_P319022'	'Cxcr3'	7.57371	-1
'A_52_P132608'	'Slc25a24'	7.58947	-1
'A_52_P550858'	'Ifi44'	7.60527	-1
'A_51_P301636'	'Kazn'	7.60527	-1
'A_51_P198645'	'Parvb'	7.60527	-1
'A_51_P479818'	'Lonrf3'	7.61318	-1
'A_52_P564962'	'NA'	7.61318	-1
'A_51_P219074'	'Id2'	7.62375	-1
'A_52_P220695'	'D030029J20Rik'	7.62375	-1
'A_51_P296517'	'Esrp2'	7.62903	-1
'A_52_P146485'	'NA'	7.64226	-1
'A_51_P464530'	'Sept5'	7.65021	-1
'A_52_P25548'	'Rinl'	7.65552	-1
'A_51_P421876'	'Irf7'	7.67411	-1
'A_52_P206939'	'Sdr39u1'	7.67677	-1
'A_52_P466853'	'Bmyc'	7.67677	-1
'A_51_P347634'	'Fam105a'	7.6821	-1
'A_51_P287635'	'P2ry2'	7.69009	-1
'A_52_P664853'	'Csf2rb'	7.69009	-1
'A_51_P170807'	'Map3k6'	7.70076	-1
'A_52_P226348'	'F730043M19Rik'	7.70076	-1
'A_51_P268331'	'Rnf128'	7.70877	-1
'A_52_P506930'	'Plcb1'	7.74626	-1
'A_52_P258338'	'Mob3b'	7.7597	-1
'A_51_P402760'	'Pla2g4a'	7.76508	-1
'A_52_P651833'	'Soat1'	7.76508	-1
'A_52_P157150'	'Rassf4'	7.81096	-1
'A_51_P432764'	'Sirpa'	7.8218	-1
'A_52_P5696'	'Gramd1b'	7.84623	-1
'A_51_P500002'	'Sema6d'	7.86256	-1
'A_52_P672627'	'Hnrnpll'	7.87074	-1
'A_52_P350893'	'Ank1'	7.88986	-1
'A_52_P460584'	'Tnfrsf25'	7.89807	-1
'A_51_P222013'	'Rassf4'	7.89807	-1
'A_52_P32402'	'Slc31a2'	7.92274	-1
'A_51_P428056'	'NA'	7.92824	-1
'A_51_P327651'	'Ifi44l'	7.94474	-1
'A_52_P93284'	'Mycl'	7.94749	-1
'A_51_P157994'	'Dab2'	7.94749	-1
'A_51_P166099'	'Dnase2b'	7.953	-1
'A_52_P305683'	'Fam109b'	7.96128	-1
'A_52_P487686'	'BC117090'	7.96956	-1
'A_52_P980158'	'Map3k9'	7.99723	-1
'A_51_P379750'	'Myoz1'	8.00277	-1
'A_51_P515026'	'Mdfic'	8.00277	-1
'A_51_P269549'	'Trem2'	8.00555	-1
'A_52_P644897'	'LOC100503831'	8.0111	-1
'A_51_P359272'	'Alcam'	8.03056	-1
'A_52_P375323'	'Slc9a9'	8.03334	-1
'A_52_P474294'	'Iqgap2'	8.03891	-1
'A_51_P487360'	'Hpcal1'	8.05006	-1
'A_51_P119670'	'Gcnt1'	8.06682	-1
'A_51_P484020'	'AF251705'	8.07241	-1
'A_51_P426096'	'Mmp7'	8.08641	-1
'A_51_P286106'	'5033430I15Rik'	8.08922	-1
'A_51_P346938'	'Lrg1'	8.12293	-1
'A_52_P660648'	'Pla2g4a'	8.12574	-1
'A_52_P180373'	'NA'	8.12574	-1
'A_52_P227137'	'Gcnt1'	8.1342	-1
'A_52_P552879'	'Efcab4a'	8.15396	-1
'A_52_P345946'	'NA'	8.16527	-1
'A_51_P504114'	'Atp11a'	8.1681	-1
'A_51_P382789'	'Adora3'	8.17659	-1
'A_52_P565507'	'Ear3'	8.17943	-1
'A_52_P226877'	'NA'	8.19078	-1
'A_51_P451482'	'Anxa9'	8.20214	-1
'A_52_P409578'	'Rassf4'	8.20783	-1
'A_52_P68702'	'Frmd4b'	8.23061	-1
'A_51_P226453'	'Acot11'	8.23347	-1
'A_51_P327657'	'Ifi44l'	8.24489	-1
'A_51_P448005'	'Tbc1d8'	8.27065	-1
'A_51_P484027'	'AF251705'	8.28499	-1
'A_52_P361007'	'NA'	8.28786	-1
'A_51_P257934'	'Tnfsf13b'	8.29361	-1
'A_51_P110301'	'C3'	8.30511	-1
'A_51_P432678'	'Itgb2l'	8.31087	-1
'A_51_P182794'	'Tgm2'	8.3224	-1
'A_51_P403243'	'Ccdc116'	8.32817	-1
'A_51_P217336'	'Scamp1'	8.34262	-1
'A_51_P237893'	'Itgb3'	8.3513	-1
'A_51_P381670'	'Asph'	8.35709	-1
'A_52_P658679'	'Tfec'	8.38901	-1
'A_52_P2800'	'Aifm2'	8.39191	-1
'A_52_P139413'	'NA'	8.39482	-1
'A_51_P424338'	'Nqo1'	8.39773	-1
'A_52_P218440'	'4930486L24Rik'	8.42689	-1
'A_51_P342805'	'Ptpru'	8.48844	-1
'A_52_P377160'	'Galnt6'	8.48844	-1
'A_52_P408757'	'Fcgr3'	8.49727	-1
'A_52_P351574'	'Plcb1'	8.59799	-1
'A_52_P339912'	'Inpp5j'	8.62485	-1
'A_51_P205000'	'NA'	8.6458	-1
'A_51_P285047'	'Cd160'	8.67582	-1
'A_51_P252565'	'Alox15'	8.68183	-1
'A_51_P297346'	'Scamp1'	8.68785	-1
'A_52_P2710'	'Cml5'	8.69388	-1
'A_51_P353252'	'Mal2'	8.69991	-1
'A_52_P58949'	'Calcrl'	8.71198	-1
'A_52_P10195'	'Kifc3'	8.715	-1
'A_52_P607128'	'Msr1'	8.715	-1
'A_52_P533841'	'Cyp4f16'	8.73616	-1
'A_51_P249559'	'Lrrc6'	8.74828	-1
'A_51_P266964'	'Slc35d1'	8.76649	-1
'A_51_P181565'	'Hbegf'	8.77561	-1
'A_51_P260889'	'Cd3g'	8.79083	-1
'A_51_P432460'	'Ppp1r14a'	8.79083	-1
'A_52_P630098'	'NA'	8.79693	-1
'A_51_P179907'	'Appl2'	8.79998	-1
'A_51_P293688'	'Rab32'	8.82441	-1
'A_52_P277641'	'Meis2'	8.83665	-1
'A_52_P514488'	'Exoc3l'	8.85812	-1
'A_52_P164236'	'Fgd4'	8.86733	-1
'A_51_P483511'	'Dock8'	8.87963	-1
'A_51_P222359'	'Emilin1'	8.88271	-1
'A_51_P476820'	'Calr3'	8.91046	-1
'A_51_P293401'	'NA'	8.92901	-1
'A_51_P297799'	'Rap1gap2'	8.9476	-1
'A_51_P422300'	'Ms4a6b'	8.96933	-1
'A_51_P144364'	'Chn2'	8.97244	-1
'A_52_P551909'	'Arhgap5'	9.05679	-1
'A_51_P269546'	'Trem2'	9.05993	-1
'A_51_P203916'	'Flt3'	9.08508	-1
'A_52_P514061'	'Padi4'	9.12295	-1
'A_51_P438283'	'Il1a'	9.12295	-1
'A_52_P330289'	'Inpp4b'	9.12927	-1
'A_51_P421140'	'Tubb6'	9.13244	-1
'A_52_P476029'	'8430427H17Rik'	9.14194	-1
'A_52_P316841'	'A430057L12Rik'	9.15145	-1
'A_52_P708792'	'NA'	9.15462	-1
'A_51_P226269'	'Rgcc'	9.15779	-1
'A_52_P459929'	'Itga1'	9.18004	-1
'A_51_P132185'	'BC117090'	9.19596	-1
'A_51_P306710'	'Cldn15'	9.20234	-1
'A_51_P365189'	'Il13ra1'	9.20552	-1
'A_51_P133684'	'Csrp3'	9.2151	-1
'A_52_P471535'	'Ccdc116'	9.23108	-1
'A_51_P103364'	'NA'	9.25671	-1
'A_52_P586004'	'Hk3'	9.25992	-1
'A_51_P205008'	'Lst1'	9.28241	-1
'A_51_P422429'	'Meis2'	9.28563	-1
'A_51_P511102'	'Cttnbp2nl'	9.28563	-1
'A_51_P104392'	'Rpp25'	9.28563	-1
'A_51_P238357'	'Plek'	9.30819	-1
'A_51_P196844'	'Osbpl3'	9.33079	-1
'A_51_P181297'	'Serpinb1a'	9.34698	-1
'A_52_P607060'	'Nebl'	9.35994	-1
'A_51_P131561'	'Plet1'	9.38268	-1
'A_51_P338713'	'Ass1'	9.38919	-1
'A_51_P445882'	'NA'	9.43485	-1
'A_52_P456640'	'Fgr'	9.44794	-1
'A_52_P260864'	'Arhgap5'	9.45122	-1
'A_52_P630867'	'Abcc4'	9.47089	-1
'A_51_P386648'	'Glod5'	9.51036	-1
'A_52_P427579'	'Hemgn'	9.52685	-1
'A_52_P361165'	'Ass1'	9.53016	-1
'A_51_P112734'	'Slc7a8'	9.53346	-1
'A_52_P254155'	'Tpsb2'	9.55331	-1
'A_52_P80440'	'Aqp9'	9.55662	-1
'A_52_P254470'	'NA'	9.55662	-1
'A_52_P63553'	'Cebpb'	9.5898	-1
'A_52_P1180253'	'NA'	9.59312	-1
'A_51_P434017'	'Spon2'	9.6031	-1
'A_52_P356313'	'NA'	9.61309	-1
'A_51_P179701'	'Hlx'	9.61975	-1
'A_51_P182311'	'Clec2i'	9.61975	-1
'A_51_P180891'	'Ttc39c'	9.62309	-1
'A_52_P306949'	'Ms4a4b'	9.62976	-1
'A_51_P385370'	'Prickle1'	9.62976	-1
'A_51_P124315'	'Hmcn2'	9.63644	-1
'A_52_P489220'	'NA'	9.63644	-1
'A_52_P306351'	'Asph'	9.64646	-1
'A_51_P436491'	'Lingo3'	9.66319	-1
'A_51_P323812'	'Slc6a12'	9.69002	-1
'A_51_P466229'	'Pdgfrl'	9.69338	-1
'A_51_P431636'	'F2rl3'	9.70346	-1
'A_51_P321150'	'Lyz2'	9.72029	-1
'A_51_P211616'	'Slc27a6'	9.73715	-1
'A_52_P599264'	'Mdfic'	9.75404	-1
'A_52_P29615'	'Rab27a'	9.78112	-1
'A_52_P631307'	'Ypel4'	9.7913	-1
'A_51_P264527'	'Fam69b'	9.80488	-1
'A_52_P57317'	'Fam19a3'	9.82529	-1
'A_51_P238354'	'Plek'	9.87308	-1
'A_52_P257625'	'Esm1'	9.9211	-1
'A_51_P231499'	'Enpp1'	9.92454	-1
'A_51_P351015'	'Lta'	9.95554	-1
'A_52_P33147'	'Sox5'	9.97627	-1
'A_52_P670026'	'Rsad2'	9.97972	-1
'A_52_P186785'	'NA'	10.0074	-1
'A_51_P194853'	'Sec14l4'	10.0213	-1
'A_51_P212515'	'Ppm1l'	10.0317	-1
'A_51_P136289'	'Ms4a4b'	10.0352	-1
'A_52_P328044'	'Tle1'	10.0387	-1
'A_52_P625171'	'Asph'	10.0387	-1
'A_51_P510891'	'Afp'	10.0526	-1
'A_51_P185660'	'Ccl9'	10.091	-1
'A_51_P116407'	'Pald1'	10.0945	-1
'A_51_P508259'	'Ppm1n'	10.1331	-1
'A_51_P296013'	'Sirpa'	10.1471	-1
'A_51_P292550'	'Chdh'	10.1506	-1
'A_52_P297176'	'E230001N04Rik'	10.1542	-1
'A_51_P110341'	'Scgb3a1'	10.1612	-1
'A_52_P432289'	'Asph'	10.1824	-1
'A_51_P140017'	'Cysltr1'	10.2283	-1
'A_52_P492142'	'Cd300a'	10.2354	-1
'A_51_P212754'	'Tgfbi'	10.2461	-1
'A_51_P184936'	'Zbp1'	10.2567	-1
'A_51_P225933'	'Inpp4b'	10.2567	-1
'A_52_P113190'	'Myo1f'	10.2603	-1
'A_51_P479230'	'Nat8'	10.2745	-1
'A_52_P205710'	'Myl10'	10.2817	-1
'A_52_P380805'	'Pdpn'	10.2852	-1
'A_52_P221824'	'Slc6a13'	10.2923	-1
'A_52_P230938'	'Ly6c1'	10.3031	-1
'A_52_P445723'	'Smg6'	10.3066	-1
'A_52_P306831'	'Pram1'	10.3639	-1
'A_52_P495869'	'Mafb'	10.3819	-1
'A_51_P392350'	'Frmd4b'	10.3891	-1
'A_51_P461368'	'Sytl3'	10.3963	-1
'A_52_P430348'	'Serpinb1b'	10.4577	-1
'A_52_P40363'	'Grb10'	10.4686	-1
'A_51_P325281'	'NA'	10.4759	-1
'A_51_P367866'	'Egr1'	10.5232	-1
'A_51_P381409'	'Vil1'	10.5305	-1
'A_51_P493234'	'Cp'	10.5597	-1
'A_51_P385639'	'Gjb5'	10.567	-1
'A_52_P501882'	'Med12l'	10.6258	-1
'A_52_P189005'	'Gk5'	10.6553	-1
'A_51_P174723'	'Cd86'	10.6738	-1
'A_51_P140321'	'Mocos'	10.6997	-1
'A_52_P408411'	'Jazf1'	10.6997	-1
'A_51_P222936'	'Fmnl2'	10.7034	-1
'A_51_P194181'	'Dock5'	10.7071	-1
'A_52_P337092'	'Thbs1'	10.7294	-1
'A_52_P231453'	'Spats2'	10.7331	-1
'A_52_P547662'	'P2ry1'	10.7667	-1
'A_52_P337086'	'Thbs1'	10.7741	-1
'A_51_P232748'	'Plxnb3'	10.8003	-1
'A_52_P460545'	'Runx2'	10.804	-1
'A_51_P161737'	'Gramd1b'	10.8078	-1
'A_51_P418116'	'Tmem119'	10.8078	-1
'A_52_P363951'	'Thbs1'	10.8265	-1
'A_52_P675395'	'Ackr3'	10.8265	-1
'A_52_P263076'	'BC068157'	10.8528	-1
'A_52_P35528'	'Sgip1'	10.8717	-1
'A_52_P676510'	'Tgtp1'	10.9739	-1
'A_52_P195839'	'Ctsc'	10.9777	-1
'A_51_P440535'	'Mlkl'	11.0043	-1
'A_51_P292008'	'Gpx3'	11.0196	-1
'A_52_P127130'	'Msr1'	11.0234	-1
'A_52_P137875'	'Fam109b'	11.0579	-1
'A_51_P432380'	'Aplp1'	11.0732	-1
'A_52_P94516'	'Camk4'	11.0962	-1
'A_51_P390676'	'Hnrnpll'	11.1116	-1
'A_52_P374897'	'Arg2'	11.1232	-1
'A_51_P351923'	'Chd3os'	11.1386	-1
'A_52_P670263'	'Tfpi'	11.1425	-1
'A_51_P325318'	'Serinc2'	11.1618	-1
'A_51_P399896'	'Matk'	11.1812	-1
'A_52_P573517'	'BC049762'	11.2045	-1
'A_52_P111715'	'Galnt6'	11.2122	-1
'A_52_P521054'	'Serpinb8'	11.2589	-1
'A_51_P289796'	'Arl4c'	11.2589	-1
'A_51_P135944'	'Stfa2'	11.2902	-1
'A_51_P140460'	'Snx24'	11.2941	-1
'A_51_P508919'	'Tas1r1'	11.3059	-1
'A_52_P424359'	'Bmx'	11.3806	-1
'A_51_P469220'	'Fbxl2'	11.3845	-1
'A_52_P552194'	'Il13ra1'	11.4399	-1
'A_52_P1391'	'H2-DMb2'	11.4557	-1
'A_52_P413756'	'Pi16'	11.4836	-1
'A_51_P284665'	'Plcb1'	11.4915	-1
'A_52_P381484'	'Spon2'	11.4955	-1
'A_52_P161987'	'5031425F14Rik'	11.5075	-1
'A_52_P658945'	'NA'	11.5155	-1
'A_51_P423518'	'Amph'	11.5155	-1
'A_52_P82488'	'Cysltr1'	11.5474	-1
'A_51_P505132'	'Rsad2'	11.5554	-1
'A_52_P605846'	'Cebpb'	11.5675	-1
'A_52_P302433'	'Plau'	11.5675	-1
'A_51_P258894'	'Chst2'	11.5715	-1
'A_51_P488991'	'Oaf'	11.5875	-1
'A_52_P50325'	'Arhgdig'	11.5915	-1
'A_51_P386660'	'Faah'	11.6036	-1
'A_51_P379409'	'Cuedc1'	11.6036	-1
'A_52_P366666'	'Dtx4'	11.6358	-1
'A_52_P602091'	'Csf1r'	11.6722	-1
'A_52_P510081'	'Ablim1'	11.6762	-1
'A_51_P381260'	'Fxyd5'	11.7005	-1
'A_52_P367583'	'Prkar2a'	11.7249	-1
'A_51_P163624'	'Chadl'	11.7411	-1
'A_51_P114297'	'Kifc3'	11.8064	-1
'A_51_P101929'	'Lgals3'	11.8433	-1
'A_51_P170651'	'Sema4c'	11.8556	-1
'A_51_P312795'	'Kcnj8'	11.8721	-1
'A_52_P390127'	'Klrc2'	11.8844	-1
'A_51_P100298'	'Stx3'	11.8844	-1
'A_51_P403193'	'NA'	11.8885	-1
'A_51_P204080'	'Hk2'	11.9009	-1
'A_51_P273888'	'Cbln3'	11.9133	-1
'A_51_P505134'	'Rsad2'	11.9381	-1
'A_51_P385099'	'Tnf'	11.9878	-1
'A_52_P518922'	'Itga1'	11.9878	-1
'A_52_P917015'	'Csprs'	12.0128	-1
'A_51_P188704'	'Unc13a'	12.0211	-1
'A_52_P1011967'	'NA'	12.0253	-1
'A_51_P520310'	'Alox12'	12.0336	-1
'A_51_P141926'	'Fxyd4'	12.0378	-1
'A_51_P316616'	'Smagp'	12.0545	-1
'A_51_P364694'	'Slfn5'	12.0754	-1
'A_51_P409893'	'Prkar2a'	12.0922	-1
'A_51_P202633'	'Ebi3'	12.1341	-1
'A_51_P438083'	'Slc6a13'	12.1426	-1
'A_52_P1078018'	'NA'	12.1468	-1
'A_51_P343833'	'Traf1'	12.172	-1
'A_51_P417952'	'Sema6b'	12.1805	-1
'A_51_P404846'	'Msr1'	12.278	-1
'A_52_P386803'	'Fam171b'	12.3163	-1
'A_51_P293781'	'Fkbp1b'	12.4364	-1
'A_51_P338886'	'Ociad2'	12.4407	-1
'A_52_P489202'	'4732465J04Rik'	12.4623	-1
'A_51_P212308'	'Cxadr'	12.4796	-1
'A_51_P212057'	'Serpinb1c'	12.5229	-1
'A_52_P382067'	'Gpr55'	12.5229	-1
'A_51_P112405'	'Plaur'	12.5403	-1
'A_51_P128248'	'NA'	12.5403	-1
'A_51_P497295'	'Qpct'	12.5577	-1
'A_51_P138933'	'Ppp1r3b'	12.5751	-1
'A_52_P681310'	'Plaur'	12.5926	-1
'A_52_P86935'	'Mocos'	12.6363	-1
'A_51_P444447'	'Cebpd'	12.6407	-1
'A_51_P294566'	'Rinl'	12.6582	-1
'A_52_P551184'	'Ptpn13'	12.6889	-1
'A_51_P172085'	'Arhgdig'	12.7065	-1
'A_52_P50529'	'Nlrp12'	12.7198	-1
'A_51_P157537'	'Mapkapk3'	12.7198	-1
'A_51_P416126'	'NA'	12.8038	-1
'A_51_P221998'	'Man1c1'	12.8082	-1
'A_52_P592835'	'Gucy1b3'	12.8572	-1
'A_52_P196923'	'NA'	12.8839	-1
'A_51_P483544'	'Aass'	12.8884	-1
'A_52_P543460'	'Pbx1'	12.9242	-1
'A_51_P440365'	'Frrs1'	12.987	-1
'A_51_P401907'	'Gm5483'	12.9915	-1
'A_51_P470460'	'Zfp819'	12.996	-1
'A_51_P436839'	'Lsr'	13.005	-1
'A_52_P576854'	'Osgin1'	13.0276	-1
'A_51_P111164'	'Rnd1'	13.1501	-1
'A_51_P227353'	'Creg2'	13.1592	-1
'A_51_P219088'	'NA'	13.182	-1
'A_52_P26195'	'Meis1'	13.2186	-1
'A_51_P413111'	'Ppm1l'	13.2507	-1
'A_51_P400107'	'Furin'	13.2599	-1
'A_51_P117933'	'Tcrb-J'	13.3475	-1
'A_52_P86965'	'NA'	13.3614	-1
'A_52_P244736'	'Cxadr'	13.3846	-1
'A_51_P223025'	'Dock5'	13.4031	-1
'A_51_P285299'	'Cryba4'	13.4217	-1
'A_51_P102471'	'Pglyrp2'	13.459	-1
'A_52_P439263'	'Ugt8a'	13.4637	-1
'A_52_P931133'	'NA'	13.473	-1
'A_51_P492707'	'Ptpro'	13.5104	-1
'A_52_P401504'	'Thbs4'	13.5385	-1
'A_52_P601333'	'6230424C14Rik'	13.5761	-1
'A_51_P398491'	'Trem1'	13.5761	-1
'A_52_P947482'	'NA'	13.5761	-1
'A_52_P512877'	'Hnrnpll'	13.5808	-1
'A_51_P340170'	'Il20ra'	13.5808	-1
'A_52_P328012'	'Ppm1h'	13.6138	-1
'A_51_P202911'	'Spats2l'	13.7038	-1
'A_51_P383032'	'Clec4d'	13.7085	-1
'A_51_P220681'	'Aldoc'	13.7418	-1
'A_52_P361471'	'Klra9'	13.7466	-1
'A_52_P364113'	'9430076C15Rik'	13.7561	-1
'A_52_P279329'	'Acvrl1'	13.7752	-1
'A_51_P365885'	'Csf1r'	13.7943	-1
'A_52_P261184'	'Il1rl2'	13.8039	-1
'A_52_P537376'	'Garnl3'	13.8134	-1
'A_52_P18262'	'Plcb1'	13.8662	-1
'A_52_P30803'	'NA'	13.871	-1
'A_51_P194503'	'Olfr433'	13.8951	-1
'A_51_P473734'	'H2-DMa'	13.8999	-1
'A_51_P310850'	'Plekha6'	13.9143	-1
'A_51_P457237'	'Xlr4b'	13.953	-1
'A_52_P417846'	'Tbkbp1'	13.9869	-1
'A_52_P457967'	'Trerf1'	14.0646	-1
'A_52_P200458'	'Fut4'	14.1037	-1
'A_52_P851862'	'NA'	14.1232	-1
'A_52_P532313'	'NA'	14.1477	-1
'A_51_P207031'	'Ncf1'	14.1576	-1
'A_51_P413398'	'Ikzf2'	14.2018	-1
'A_51_P184928'	'Ifitm7'	14.2363	-1
'A_52_P355084'	'Metrnl'	14.2363	-1
'A_51_P409452'	'Cldn11'	14.395	-1
'A_52_P294305'	'Lin28a'	14.415	-1
'A_51_P208330'	'Camkk1'	14.415	-1
'A_52_P393314'	'P2rx7'	14.4651	-1
'A_51_P114462'	'Ccl17'	14.5253	-1
'A_52_P365011'	'Fes'	14.5404	-1
'A_51_P289647'	'Mb21d1'	14.5758	-1
'A_52_P635338'	'Fes'	14.5808	-1
'A_52_P387009'	'Egln3'	14.6162	-1
'A_51_P485756'	'Nts'	14.6213	-1
'A_52_P491872'	'D830046C22Rik'	14.6619	-1
'A_52_P260555'	'Vil1'	14.7434	-1
'A_51_P359122'	'NA'	14.769	-1
'A_51_P236864'	'Parp8'	14.7895	-1
'A_51_P181772'	'Ptpre'	14.7946	-1
'A_51_P141660'	'NA'	14.8408	-1
'A_52_P651425'	'Ncf1'	14.846	-1
'A_52_P576208'	'NA'	14.8666	-1
'A_52_P21459'	'Tmem176b'	14.8924	-1
'A_52_P255782'	'Slco2b1'	14.8975	-1
'A_52_P360308'	'Osbpl3'	14.9078	-1
'A_52_P170188'	'Hcst'	14.9182	-1
'A_51_P117581'	'Cables1'	14.9285	-1
'A_51_P506733'	'P2rx7'	14.9337	-1
'A_51_P439645'	'1700001C19Rik'	14.9337	-1
'A_52_P663704'	'Podnl1'	14.9441	-1
'A_51_P129260'	'NA'	14.9544	-1
'A_52_P561746'	'Arhgap6'	14.9804	-1
'A_51_P385974'	'Rapsn'	15.0063	-1
'A_51_P319917'	'Adam8'	15.0063	-1
'A_52_P533270'	'2310005G13Rik'	15.0324	-1
'A_51_P389636'	'Kcnn4'	15.048	-1
'A_52_P438280'	'Bcl2'	15.0637	-1
'A_52_P41239'	'Fbxl21'	15.095	-1
'A_51_P406328'	'Serpinb6c'	15.2898	-1
'A_51_P451032'	'Anxa3'	15.3057	-1
'A_51_P515639'	'Csf3r'	15.3057	-1
'A_51_P144349'	'Dtx4'	15.327	-1
'A_51_P464478'	'Il4ra'	15.3323	-1
'A_51_P512992'	'Entpd3'	15.4389	-1
'A_51_P269793'	'Ptplad2'	15.4443	-1
'A_51_P481693'	'Ero1l'	15.4443	-1
'A_51_P240501'	'Mgarp'	15.455	-1
'A_51_P132013'	'Cysltr2'	15.4872	-1
'A_52_P375312'	'Amica1'	15.5355	-1
'A_52_P179035'	'Ptplad2'	15.6003	-1
'A_51_P296755'	'Fcgr1'	15.6979	-1
'A_52_P629487'	'Selenbp1'	15.7306	-1
'A_52_P378629'	'Dmxl2'	15.8126	-1
'A_51_P340987'	'Garnl3'	15.84	-1
'A_51_P272553'	'Bhlhe40'	15.851	-1
'A_52_P337948'	'Tnik'	15.906	-1
'A_51_P382152'	'Procr'	15.917	-1
'A_51_P305896'	'Cftr'	15.917	-1
'A_51_P463120'	'Ptplad2'	15.9391	-1
'A_52_P31697'	'Adora3'	15.9446	-1
'A_51_P317542'	'Slc24a2'	15.9612	-1
'A_52_P541161'	'Rgs18'	15.9778	-1
'A_51_P112833'	'Pkd1l2'	16.0111	-1
'A_52_P512575'	'Hopx'	16.0333	-1
'A_51_P384243'	'Dusp13'	16.0555	-1
'A_51_P290526'	'Abcd2'	16.0611	-1
'A_52_P648824'	'NA'	16.1113	-1
'A_52_P916243'	'NA'	16.1113	-1
'A_51_P334209'	'Eya2'	16.1169	-1
'A_52_P656418'	'Met'	16.1336	-1
'A_52_P653565'	'NA'	16.1504	-1
'A_51_P422839'	'Smpdl3b'	16.1616	-1
'A_51_P407323'	'F5'	16.229	-1
'A_51_P484526'	'Wif1'	16.2853	-1
'A_52_P457971'	'Trerf1'	16.3305	-1
'A_51_P325457'	'Rgs18'	16.3419	-1
'A_52_P300786'	'Naip5'	16.3645	-1
'A_52_P583973'	'Lrpap1'	16.3702	-1
'A_51_P372992'	'4632428N05Rik'	16.4213	-1
'A_51_P317031'	'Ccdc109b'	16.4213	-1
'A_51_P431018'	'Selenbp2'	16.4327	-1
'A_51_P139780'	'Pglyrp1'	16.4327	-1
'A_51_P445726'	'Pirb'	16.4726	-1
'A_51_P445728'	'Pirb'	16.5184	-1
'A_52_P464372'	'P2ry1'	16.5184	-1
'A_51_P169087'	'Gls2'	16.5241	-1
'A_51_P367763'	'Peli2'	16.639	-1
'A_51_P413359'	'Slfn5'	16.9006	-1
'A_51_P302327'	'Lgals7'	16.9887	-1
'A_51_P316935'	'8430408G22Rik'	17.0004	-1
'A_51_P219662'	'Pxdc1'	17.024	-1
'A_51_P222741'	'H2-Ea-ps'	17.0831	-1
'A_52_P485850'	'NA'	17.1781	-1
'A_52_P534870'	'Bcl2'	17.1841	-1
'A_51_P406165'	'Nxpe2'	17.1841	-1
'A_52_P360241'	'Prickle2'	17.2437	-1
'A_51_P176086'	'Ffar2'	17.2497	-1
'A_51_P134913'	'Gpr15'	17.2976	-1
'A_52_P510310'	'Serpine2'	17.3276	-1
'A_51_P412817'	'Dnah2'	17.3396	-1
'A_51_P200561'	'4930506M07Rik'	17.3456	-1
'A_51_P325856'	'1810033B17Rik'	17.3637	-1
'A_52_P265965'	'Trim36'	17.3637	-1
'A_52_P311597'	'Slc7a4'	17.3938	-1
'A_51_P346681'	'NA'	17.4421	-1
'A_52_P233687'	'Stard9'	17.4784	-1
'A_52_P235319'	'Ptpre'	17.4966	-1
'A_51_P372576'	'Arap3'	17.5026	-1
'A_52_P299903'	'Kif5c'	17.5087	-1
'A_51_P258098'	'Tmem176a'	17.5269	-1
'A_51_P300657'	'Nefh'	17.6366	-1
'A_52_P421881'	'Pde3a'	17.6366	-1
'A_51_P229675'	'Plscr1'	17.6549	-1
'A_51_P364714'	'Nox1'	17.6549	-1
'A_51_P320852'	'Cd9'	17.7285	-1
'A_51_P495212'	'Dtx4'	17.8147	-1
'A_52_P97889'	'B4galnt4'	17.8518	-1
'A_52_P408315'	'Vwa3b'	17.8518	-1
'A_52_P103377'	'Hnrnpll'	17.9324	-1
'A_51_P352981'	'5230400M03Rik'	17.9635	-1
'A_52_P408826'	'9530083O12Rik'	17.9885	-1
'A_51_P418901'	'Prss2'	18.0322	-1
'A_52_P191278'	'Camk4'	18.0509	-1
'A_52_P297642'	'Pdia5'	18.0572	-1
'A_51_P391934'	'Cpb1'	18.0822	-1
'A_51_P189361'	'Osgin1'	18.0885	-1
'A_51_P374203'	'Cxcl16'	18.101	-1
'A_52_P669510'	'NA'	18.1387	-1
'A_52_P638459'	'Ccl5'	18.1891	-1
'A_52_P47846'	'Fcgr1'	18.2649	-1
'A_52_P472324'	'Slpi'	18.2839	-1
'A_51_P451428'	'Marveld2'	18.3728	-1
'A_51_P186178'	'BC005764'	18.411	-1
'A_51_P194597'	'Tmsb15a'	18.4558	-1
'A_51_P520809'	'2300010F08Rik'	18.5777	-1
'A_51_P101347'	'Pls1'	18.5777	-1
'A_52_P423424'	'Ero1l'	18.6035	-1
'A_51_P401797'	'Mmp9'	18.6228	-1
'A_52_P148883'	'Ptprf'	18.6293	-1
'A_51_P341801'	'Mtus1'	18.6357	-1
'A_52_P639229'	'Fgd4'	18.6616	-1
'A_51_P276993'	'Gpr84'	18.6745	-1
'A_51_P223569'	'Ddx4'	18.7069	-1
'A_51_P445865'	'NA'	18.8828	-1
'A_51_P363729'	'Prg3'	18.9024	-1
'A_51_P309917'	'Itga8'	18.9483	-1
'A_51_P170476'	'Kcns1'	18.9746	-1
'A_52_P652950'	'Rora'	18.9812	-1
'A_52_P366251'	'NA'	18.9878	-1
'A_51_P165182'	'Batf2'	19.001	-1
'A_52_P188851'	'Nefh'	19.0075	-1
'A_52_P532769'	'NA'	19.0141	-1
'A_51_P341717'	'Cd300lf'	19.0537	-1
'A_51_P279100'	'Ptgs1'	19.0537	-1
'A_52_P654841'	'Plscr1'	19.1597	-1
'A_51_P258721'	'Tpsg1'	19.1796	-1
'A_52_P681787'	'Cyb561'	19.2528	-1
'A_51_P485312'	'Ccl5'	19.2729	-1
'A_52_P368690'	'NA'	19.3733	-1
'A_51_P110640'	'Klk1b11'	19.4271	-1
'A_51_P417854'	'Rab20'	19.5216	-1
'A_51_P159803'	'Nrg4'	19.5826	-1
'A_51_P368743'	'C630043F03Rik'	19.7256	-1
'A_51_P211998'	'Sgms2'	19.7325	-1
'A_52_P487615'	'Fam105a'	19.7804	-1
'A_52_P196568'	'Meg3'	19.8284	-1
'A_51_P440144'	'NA'	19.8766	-1
'A_51_P173043'	'Egr2'	19.8835	-1
'A_52_P141417'	'Dact1'	19.9042	-1
'A_52_P154971'	'Slc27a2'	19.9249	-1
'A_51_P205215'	'Klhl30'	19.9525	-1
'A_51_P465571'	'Map7d2'	19.9664	-1
'A_52_P200686'	'Gpr114'	19.9802	-1
'A_52_P357177'	'Mtus1'	19.9871	-1
'A_51_P291260'	'NA'	20.0357	-1
'A_51_P372826'	'Smox'	20.1401	-1
'A_52_P515094'	'Tmem176a'	20.1611	-1
'A_51_P514035'	'Cma1'	20.196	-1
'A_51_P159206'	'Pld1'	20.3083	-1
'A_51_P229676'	'Plscr1'	20.3154	-1
'A_51_P421724'	'St6galnac5'	20.3295	-1
'A_51_P454873'	'Npy'	20.4283	-1
'A_51_P153995'	'Gp9'	20.4354	-1
'A_51_P121756'	'NA'	20.4922	-1
'A_52_P876218'	'Slc8a1'	20.5135	-1
'A_52_P373694'	'Jph4'	20.5419	-1
'A_52_P507214'	'Mmp9'	20.5562	-1
'A_52_P418901'	'Mecom'	20.599	-1
'A_52_P480431'	'Skap1'	20.6418	-1
'A_52_P225158'	'NA'	20.6992	-1
'A_52_P601383'	'Lilra6'	20.7566	-1
'A_51_P187262'	'Mmp25'	20.7638	-1
'A_51_P171180'	'Fam65c'	20.7926	-1
'A_52_P646832'	'Samsn1'	20.8648	-1
'A_52_P371135'	'C130050O18Rik'	20.9663	-1
'A_52_P293443'	'Epas1'	21.0537	-1
'A_51_P121031'	'March1'	21.1487	-1
'A_51_P469550'	'Slc18a2'	21.1707	-1
'A_51_P227718'	'Rasgrp4'	21.1928	-1
'A_52_P646515'	'Clnk'	21.2295	-1
'A_51_P456838'	'Fbxl21'	21.2516	-1
'A_52_P517762'	'Slc44a4'	21.3772	-1
'A_52_P451929'	'Lilra6'	21.4143	-1
'A_51_P108459'	'Gpr65'	21.4143	-1
'A_52_P333414'	'Ikzf2'	21.4737	-1
'A_52_P488666'	'Susd2'	21.4961	-1
'A_51_P468308'	'Klra3'	21.5184	-1
'A_52_P419505'	'Galnt3'	21.5557	-1
'A_51_P179789'	'Cd300ld'	21.5707	-1
'A_51_P502225'	'Slc22a4'	21.6606	-1
'A_51_P426904'	'Klra23'	21.6756	-1
'A_52_P244312'	'Svip'	21.6756	-1
'A_52_P288892'	'Klra12'	21.7132	-1
'A_51_P277373'	'Slc8a1'	21.7509	-1
'A_51_P101006'	'NA'	21.8415	-1
'A_52_P426049'	'Lat2'	21.8718	-1
'A_51_P428360'	'Retnlb'	21.963	-1
'A_52_P93910'	'Nrp2'	22.001	-1
'A_51_P285137'	'NA'	22.0163	-1
'A_51_P407028'	'Car4'	22.2695	-1
'A_52_P263620'	'NA'	22.3624	-1
'A_52_P628445'	'Ptprr'	22.3934	-1
'A_51_P281033'	'Coro2a'	22.4555	-1
'A_52_P428345'	'Adra2c'	22.4711	-1
'A_52_P432570'	'Chdh'	22.4711	-1
'A_51_P474459'	'Socs3'	22.5882	-1
'A_52_P176573'	'Homer2'	22.6588	-1
'A_52_P494081'	'P2rx1'	22.6981	-1
'A_52_P164797'	'NA'	22.7375	-1
'A_51_P450854'	'NA'	22.7927	-1
'A_51_P148314'	'Fam117a'	22.8401	-1
'A_51_P311038'	'Adamts15'	22.8877	-1
'A_51_P163146'	'Sema3a'	22.9592	-1
'A_51_P430973'	'Paqr7'	22.9751	-1
'A_51_P163953'	'Nsg2'	22.999	-1
'A_52_P245620'	'NA'	23.0389	-1
'A_51_P126198'	'Dapk2'	23.0869	-1
'A_51_P419759'	'Tha1'	23.0869	-1
'A_51_P265026'	'Naip2'	23.1029	-1
'A_51_P234975'	'Ms4a2'	23.167	-1
'A_51_P501364'	'Tbx21'	23.2716	-1
'A_52_P19955'	'Il1rl1'	23.5475	-1
'A_52_P323111'	'Cers6'	23.6374	-1
'A_51_P189594'	'Elovl7'	23.662	-1
'A_51_P520191'	'Gpr35'	23.6866	-1
'A_51_P507290'	'Klf5'	23.9176	-1
'A_51_P407786'	'Ly6h'	23.9923	-1
'A_51_P286488'	'Ier3'	24.0589	-1
'A_52_P578359'	'Pld1'	24.0673	-1
'A_51_P283507'	'Abca13'	24.0839	-1
'A_51_P142421'	'Rspo1'	24.0923	-1
'A_51_P483159'	'Gchfr'	24.1424	-1
'A_51_P425772'	'Ckb'	24.2095	-1
'A_51_P352076'	'Itgae'	24.2683	-1
'A_51_P463003'	'Tslp'	24.2851	-1
'A_52_P811150'	'NA'	24.3694	-1
'A_52_P988287'	'NA'	24.4117	-1
'A_52_P426768'	'Cited4'	24.4625	-1
'A_52_P646858'	'Car12'	24.5389	-1
'A_52_P8459'	'Tpsab1'	24.5474	-1
'A_51_P466633'	'Slc16a7'	24.6156	-1
'A_51_P136288'	'Ms4a4b'	24.6241	-1
'A_52_P415319'	'Runx2'	24.6327	-1
'A_52_P3845'	'NA'	24.7782	-1
'A_51_P470715'	'Cish'	24.8815	-1
'A_52_P286350'	'Sh2d1b1'	24.9679	-1
'A_52_P270135'	'Grik2'	24.9852	-1
'A_52_P252641'	'Mak'	25.0545	-1
'A_52_P415267'	'Gm711'	25.2026	-1
'A_52_P589745'	'Pde4d'	25.2638	-1
'A_52_P337246'	'Isl1'	25.2726	-1
'A_52_P202895'	'Mtus1'	25.3779	-1
'A_51_P479914'	'Pik3cb'	25.5455	-1
'A_51_P234113'	'Nod1'	25.5721	-1
'A_52_P680616'	'Klra21'	25.6076	-1
'A_52_P592007'	'Tfpi'	25.7232	-1
'A_51_P119760'	'H2-Aa'	25.8842	-1
'A_51_P328275'	'NA'	25.8932	-1
'A_52_P254908'	'Mcf2l'	25.9291	-1
'A_51_P109099'	'Cited4'	25.9471	-1
'A_52_P88983'	'NA'	26.0101	-1
'A_51_P349495'	'Mboat1'	26.0914	-1
'A_51_P382849'	'Emb'	26.3915	-1
'A_51_P110323'	'Gna14'	26.4923	-1
'A_52_P100926'	'Il1a'	26.5382	-1
'A_52_P549815'	'NA'	26.575	-1
'A_51_P135148'	'Slpi'	26.6396	-1
'A_52_P627816'	'Tgm1'	26.7877	-1
'A_52_P207194'	'Dgkg'	26.8342	-1
'A_51_P353776'	'Gjb3'	26.8435	-1
'A_52_P268911'	'Ikzf2'	26.9367	-1
'A_52_P492411'	'Serpinb9'	26.9367	-1
'A_51_P145631'	'Svip'	27.2371	-1
'A_52_P369562'	'Pstpip2'	27.256	-1
'A_52_P209527'	'Rgs11'	27.2749	-1
'A_52_P670095'	'Gata1'	27.3885	-1
'A_52_P310907'	'Ston2'	27.4646	-1
'A_52_P235995'	'3110047P20Rik'	27.4741	-1
'A_52_P179309'	'Gria3'	27.4836	-1
'A_51_P230942'	'Runx2'	27.5599	-1
'A_51_P185415'	'Il5'	27.8287	-1
'A_51_P387123'	'Oasl2'	27.8576	-1
'A_51_P514029'	'Cma1'	27.935	-1
'A_51_P179258'	'Kif26b'	28.0611	-1
'A_52_P556448'	'Krt86'	28.1195	-1
'A_52_P2659'	'NA'	28.2759	-1
'A_52_P56682'	'Sla2'	28.3544	-1
'A_52_P607507'	'Olfm4'	28.4233	-1
'A_52_P26794'	'Basp1'	28.443	-1
'A_52_P625118'	'Car8'	28.4726	-1
'A_52_P463518'	'Cd200r1'	28.4726	-1
'A_51_P439248'	'Mrc1'	28.6011	-1
'A_51_P405476'	'Fcer1g'	28.7004	-1
'A_51_P103586'	'A730054J21Rik'	28.7801	-1
'A_51_P405478'	'Fcer1g'	28.7801	-1
'A_51_P322941'	'Dok7'	28.89	-1
'A_51_P288687'	'Serpinb6b'	28.9101	-1
'A_51_P407841'	'Cd200r1'	28.9502	-1
'A_51_P140710'	'Ccl3'	28.9803	-1
'A_51_P411061'	'NA'	29.0004	-1
'A_51_P264227'	'Gpr160'	29.0004	-1
'A_52_P683287'	'4921507P07Rik'	29.0306	-1
'A_51_P261517'	'Tyrobp'	29.0607	-1
'A_52_P306236'	'Epha7'	29.1717	-1
'A_51_P290191'	'Mst1'	29.2527	-1
'A_51_P454008'	'Lbp'	29.3441	-1
'A_52_P422494'	'Cd300lf'	29.5482	-1
'A_51_P242930'	'Lat2'	29.6405	-1
'A_51_P291501'	'Ccno'	29.7744	-1
'A_51_P202408'	'Ptgir'	29.8778	-1
'A_52_P516296'	'Oas3'	29.9088	-1
'A_51_P398621'	'Cacnb4'	29.9815	-1
'A_52_P328006'	'Ppm1h'	29.9815	-1
'A_51_P181517'	'Fcgr4'	30.3053	-1
'A_51_P219109'	'Il12rb1'	30.3264	-1
'A_52_P188042'	'Trat1'	30.5797	-1
'A_51_P509573'	'Ccl4'	30.6752	-1
'A_52_P385606'	'Ckb'	30.9743	-1
'A_51_P174061'	'Tnik'	31.1357	-1
'A_52_P631889'	'Tfpi'	31.1465	-1
'A_52_P612137'	'Runx1t1'	31.2114	-1
'A_52_P94299'	'Abca13'	31.3306	-1
'A_52_P506407'	'Pira2'	31.3849	-1
'A_52_P108850'	'St8sia1'	31.3958	-1
'A_51_P308394'	'Clec9a'	31.4721	-1
'A_51_P171772'	'Bcl11b'	31.5704	-1
'A_52_P191633'	'Fam71b'	31.669	-1
'A_51_P103222'	'Slc39a4'	31.8672	-1
'A_51_P272876'	'NA'	31.9335	-1
'A_52_P356204'	'Nostrin'	31.9557	-1
'A_51_P231042'	'Cd163'	32.1	-1
'A_52_P221756'	'Spock2'	32.3905	-1
'A_51_P249302'	'Abcd2'	32.413	-1
'A_51_P501453'	'Ms4a8a'	32.4242	-1
'A_52_P68440'	'NA'	32.5594	-1
'A_52_P68221'	'Gria3'	33.0139	-1
'A_51_P122649'	'Degs2'	33.2205	-1
'A_51_P257938'	'Tacstd2'	33.5444	-1
'A_51_P123625'	'Irg1'	33.5909	-1
'A_51_P257951'	'Retnla'	33.6375	-1
'A_52_P10622'	'Emb'	33.8129	-1
'A_51_P368123'	'Nkx2-3'	33.848	-1
'A_51_P187346'	'Sgms2'	33.9302	-1
'A_52_P828218'	'Olfm4'	34.1071	-1
'A_52_P322941'	'Gm11992'	34.2611	-1
'A_52_P615362'	'Flrt2'	34.7996	-1
'A_51_P111492'	'Nfil3'	34.8238	-1
'A_52_P116006'	'Gda'	34.8842	-1
'A_51_P151182'	'Ifi202b'	34.9447	-1
'A_52_P667287'	'Cers6'	35.0053	-1
'A_52_P475697'	'Cyp11a1'	35.0174	-1
'A_52_P61864'	'Wnt2'	35.139	-1
'A_51_P355753'	'Hic1'	35.2487	-1
'A_51_P317941'	'Perp'	35.4202	-1
'A_51_P136294'	'Ms4a4b'	35.716	-1
'A_52_P500027'	'Nfil3'	36.2774	-1
'A_51_P481978'	'Rab3c'	36.3152	-1
'A_51_P310780'	'Pilra'	36.4034	-1
'A_51_P428582'	'Ak4'	36.5424	-1
'A_51_P315820'	'Prss57'	36.5931	-1
'A_52_P244711'	'Tcf7'	36.682	-1
'A_51_P428372'	'Ppbp'	36.7583	-1
'A_51_P137419'	'Cst7'	36.9499	-1
'A_51_P343689'	'Slc14a1'	37.0269	-1
'A_51_P423000'	'Adra2a'	37.0269	-1
'A_52_P16482'	'Cacnb4'	37.0397	-1
'A_51_P168133'	'Aqp9'	37.1425	-1
'A_51_P209818'	'Prtn3'	37.2069	-1
'A_52_P430194'	'Smox'	37.2586	-1
'A_52_P189377'	'Ston2'	37.2973	-1
'A_52_P94401'	'Rtn4rl1'	37.3102	-1
'A_51_P354265'	'Serpinb9'	37.3232	-1
'A_52_P281862'	'Tctex1d1'	37.3361	-1
'A_51_P421559'	'Bspry'	37.5047	-1
'A_51_P159042'	'Gzmd'	37.5828	-1
'A_52_P459977'	'NA'	37.6741	-1
'A_51_P191077'	'Pik3c2g'	37.7133	-1
'A_52_P414065'	'Mgl2'	38.1603	-1
'A_52_P527917'	'Slc16a10'	38.1603	-1
'A_52_P253102'	'NA'	38.1603	-1
'A_52_P466860'	'Rab3c'	38.4524	-1
'A_51_P346243'	'Gp1ba'	38.5725	-1
'A_52_P385801'	'Spock2'	38.787	-1
'A_52_P219230'	'Lair1'	38.9621	-1
'A_51_P172853'	'Cd14'	39.1109	-1
'A_51_P344606'	'Prph'	39.342	-1
'A_51_P346874'	'1700112E06Rik'	39.4103	-1
'A_51_P221441'	'Mall'	39.4649	-1
'A_51_P291950'	'Gda'	39.4786	-1
'A_51_P381683'	'Aatk'	39.6157	-1
'A_52_P284821'	'Slco4c1'	39.6706	-1
'A_51_P159367'	'Myo16'	39.767	-1
'A_51_P263471'	'Clec4n'	39.8084	-1
'A_51_P492366'	'Bmp7'	40.0159	-1
'A_52_P162967'	'Cd28'	40.1131	-1
'A_51_P109508'	'Havcr2'	40.2105	-1
'A_51_P202801'	'Abcb9'	40.2384	-1
'A_52_P657360'	'Tnni1'	40.2802	-1
'A_51_P229664'	'Cd27'	40.3781	-1
'A_51_P472867'	'Oas3'	40.4902	-1
'A_51_P261164'	'F2rl2'	41.341	-1
'A_52_P499499'	'Ocstamp'	41.4127	-1
'A_52_P676635'	'Trpm2'	41.4414	-1
'A_51_P117924'	'Hoxa9'	41.5564	-1
'A_51_P410715'	'Hs3st3b1'	42.0636	-1
'A_51_P175567'	'Dact1'	42.1804	-1
'A_52_P224760'	'Ptgs2'	42.2535	-1
'A_52_P49453'	'NA'	42.4149	-1
'A_52_P489295'	'Adamts1'	43.1414	-1
'A_51_P275101'	'Chst11'	43.1563	-1
'A_51_P350666'	'Peli2'	43.3813	-1
'A_52_P542645'	'Itga9'	43.5168	-1
'A_51_P366513'	'Papss2'	43.6981	-1
'A_51_P299866'	'Tom1l1'	44.2774	-1
'A_52_P635388'	'Ms4a6d'	44.6627	-1
'A_52_P502717'	'Dpep2'	45.0514	-1
'A_51_P148602'	'Cxcr2'	45.2235	-1
'A_51_P229477'	'2900027M19Rik'	45.2235	-1
'A_52_P249937'	'Metrnl'	45.6645	-1
'A_52_P213932'	'Adamts1'	46.0299	-1
'A_51_P241457'	'Lilrb4'	46.1417	-1
'A_51_P306287'	'Slc30a2'	46.318	-1
'A_52_P615348'	'Igsf5'	46.334	-1
'A_52_P633300'	'Morc1'	46.9808	-1
'A_51_P203182'	'Apobr'	47.0297	-1
'A_51_P413059'	'Mcpt8'	47.0786	-1
'A_51_P448671'	'Tbxas1'	47.4389	-1
'A_51_P449133'	'Ahr'	47.968	-1
'A_52_P132055'	'Cd33'	48.0845	-1
'A_52_P549279'	'Itgae'	48.2013	-1
'A_51_P320626'	'NA'	48.2849	-1
'A_51_P364600'	'Fyb'	48.3184	-1
'A_51_P419286'	'Batf3'	48.5871	-1
'A_52_P527800'	'Emilin2'	48.8911	-1
'A_52_P60056'	'Tmem40'	48.9759	-1
'A_51_P147987'	'Itln1'	49.0438	-1
'A_51_P309920'	'Itga8'	49.1119	-1
'A_52_P652442'	'Rora'	49.4192	-1
'A_51_P135416'	'Mpped2'	49.4535	-1
'A_52_P36065'	'NA'	49.5908	-1
'A_51_P382970'	'Itga9'	49.8838	-1
'A_51_P460954'	'Ccl6'	50.4926	-1
'A_51_P149714'	'Ms4a6d'	50.7206	-1
'A_51_P176156'	'Sirpb1a'	50.985	-1
'A_52_P554650'	'Gzmd'	51.1442	-1
'A_51_P254855'	'Ptgs2'	51.5714	-1
'A_51_P193146'	'Ms4a6c'	52.3457	-1
'A_52_P553890'	'Itgb3'	52.4729	-1
'A_51_P405606'	'NA'	52.5639	-1
'A_52_P653654'	'Atp1a3'	52.6003	-1
'A_51_P478419'	'Unc45b'	52.6733	-1
'A_51_P477779'	'Rora'	52.7464	-1
'A_52_P52618'	'Csf2rb'	53.0765	-1
'A_51_P503004'	'Cpne7'	53.4271	-1
'A_51_P441153'	'Nkx6-1'	53.7056	-1
'A_51_P468313'	'Klra3'	53.7614	-1
'A_51_P194415'	'Slco3a1'	53.9107	-1
'A_51_P344376'	'Gpr162'	54.1729	-1
'A_52_P255300'	'Nhsl2'	54.8531	-1
'A_52_P325706'	'Il12rb2'	54.8721	-1
'A_52_P80787'	'A630038E17Rik'	55.9862	-1
'A_52_P149380'	'St8sia6'	56.7481	-1
'A_51_P445473'	'Fut7'	57.2023	-1
'A_52_P267564'	'Creb5'	57.76	-1
'A_51_P465350'	'Ly86'	57.7801	-1
'A_52_P380301'	'Unc5c'	58.3637	-1
'A_52_P561224'	'4932438H23Rik'	58.4042	-1
'A_52_P580853'	'Ccr2'	58.892	-1
'A_51_P144143'	'NA'	59.117	-1
'A_51_P305770'	'Emilin2'	59.1784	-1
'A_51_P328613'	'Fcgr3'	59.5901	-1
'A_51_P517105'	'Aoah'	59.6934	-1
'A_51_P249215'	'Ptger2'	60.6317	-1
'A_52_P303161'	'Tuba8'	61.3504	-1
'A_52_P233441'	'Gata2'	61.4355	-1
'A_51_P114634'	'Amz1'	61.4568	-1
'A_52_P344290'	'F2r'	61.8842	-1
'A_52_P667932'	'Pilrb2'	62.1637	-1
'A_52_P30312'	'Ccr9'	62.5093	-1
'A_52_P348614'	'Osm'	62.8569	-1
'A_52_P29987'	'Prickle2'	62.966	-1
'A_51_P516625'	'Gata2'	63.4259	-1
'A_51_P487555'	'Cd7'	64.1777	-1
'A_51_P291361'	'Osm'	64.4675	-1
'A_51_P500044'	'Vldlr'	64.6241	-1
'A_52_P413515'	'Ikzf2'	64.7362	-1
'A_51_P362638'	'Trf'	64.8934	-1
'A_51_P400228'	'Serpinb10'	65.2316	-1
'A_52_P34058'	'Klra3'	66.0964	-1
'A_51_P208240'	'Tnfsf14'	66.9726	-1
'A_52_P243391'	'Sema4f'	67.0423	-1
'A_51_P448762'	'Txk'	68.2142	-1
'A_52_P559975'	'Cxcr2'	68.451	-1
'A_51_P513979'	'1700026L06Rik'	68.5935	-1
'A_51_P198114'	'Neurl3'	68.8794	-1
'A_52_P334562'	'Vdr'	69.2384	-1
'A_51_P195066'	'Sema4a'	71.0617	-1
'A_52_P201482'	'Prickle2'	71.1849	-1
'A_51_P493816'	'Rab44'	71.2096	-1
'A_51_P312336'	'Slc14a1'	71.5064	-1
'A_52_P164945'	'Bpifb4'	72.0287	-1
'A_52_P578732'	'Ccr5'	73.2623	-1
'A_52_P492939'	'Csf2rb'	73.3131	-1
'A_51_P285779'	'Asphd2'	74.1564	-1
'A_52_P127925'	'Tfec'	74.3108	-1
'A_51_P246317'	'Mt2'	75.4265	-1
'A_51_P433837'	'Slc22a23'	75.4527	-1
'A_51_P209183'	'Cxcl14'	75.8722	-1
'A_52_P644794'	'Gpc5'	76.9314	-1
'A_51_P433843'	'Slc22a23'	77.7354	-1
'A_52_P63748'	'Gpr141'	78.0323	-1
'A_52_P228277'	'Spns3'	78.0864	-1
'A_51_P263033'	'Muc13'	78.4662	-1
'A_52_P99341'	'Meg3'	78.9025	-1
'A_52_P362161'	'Rab3b'	79.2863	-1
'A_51_P112966'	'Ch25h'	79.8101	-1
'A_51_P205028'	'Fgf3'	79.8932	-1
'A_51_P463060'	'Tmem40'	81.0927	-1
'A_52_P677744'	'Ptger3'	81.4024	-1
'A_51_P125842'	'Tmem51'	82.1108	-1
'A_51_P496562'	'Slit2'	82.9977	-1
'A_52_P459564'	'Itga2b'	84.0689	-1
'A_52_P70856'	'NA'	84.8592	-1
'A_52_P249514'	'Ccl12'	85.6867	-1
'A_51_P490747'	'AI593442'	85.7164	-1
'A_52_P628615'	'Fyb'	85.8651	-1
'A_52_P561073'	'Tox'	88.3403	-1
'A_51_P141413'	'Clec10a'	88.4322	-1
'A_51_P408649'	'Shisa2'	88.4629	-1
'A_51_P305628'	'Atp8a2'	89.76	-1
'A_52_P739568'	'NA'	89.9468	-1
'A_51_P101545'	'Hgfac'	90.447	-1
'A_52_P154101'	'Calca'	90.5097	-1
'A_51_P496031'	'Ar'	90.6352	-1
'A_51_P295621'	'NA'	91.519	-1
'A_52_P515572'	'Slc18a2'	92.4115	-1
'A_51_P511612'	'NA'	95.9027	-1
'A_52_P663757'	'Tnik'	97.3764	-1
'A_51_P214557'	'Oit3'	97.7822	-1
'A_51_P286496'	'Il2rb'	99.6985	-1
'A_51_P430462'	'Alox8'	99.8368	-1
'A_52_P266132'	'Fgl2'	100.149	-1
'A_51_P268094'	'Serpine2'	100.392	-1
'A_52_P242480'	'Adamts20'	100.636	-1
'A_51_P371279'	'Icos'	101.582	-1
'A_52_P387598'	'BC023202'	102.501	-1
'A_51_P101460'	'Dsp'	102.964	-1
'A_51_P155458'	'Dok7'	106.079	-1
'A_51_P251768'	'Emr1'	106.116	-1
'A_52_P223704'	'Faah'	106.19	-1
'A_51_P268831'	'Slc2a6'	106.227	-1
'A_52_P363216'	'Gcnt2'	106.706	-1
'A_52_P226214'	'St8sia6'	108.571	-1
'A_51_P123745'	'Spns2'	110.622	-1
'A_51_P190639'	'NA'	111.083	-1
'A_51_P196997'	'Soat2'	111.856	-1
'A_51_P501730'	'Crispld2'	111.934	-1
'A_52_P59346'	'A430106F12Rik'	112.05	-1
'A_51_P144090'	'Slc16a3'	114.206	-1
'A_52_P488779'	'Pilrb2'	116.606	-1
'A_51_P434567'	'Adra2a'	121.011	-1
'A_51_P199168'	'Cidea'	123.298	-1
'A_52_P136092'	'Aqp9'	124.112	-1
'A_51_P118225'	'Igsf5'	125.366	-1
'A_51_P224362'	'Akap6'	126.676	-1
'A_51_P433870'	'Vegfc'	126.852	-1
'A_51_P109649'	'NA'	128	-1
'A_52_P192085'	'NA'	128.266	-1
'A_52_P408025'	'Mpped2'	129.697	-1
'A_52_P98698'	'Klra8'	132.606	-1
'A_51_P187750'	'Neurl3'	133.574	-1
'A_52_P672960'	'Camk4'	133.621	-1
'A_51_P171075'	'Csf2'	137.759	-1
'A_52_P67493'	'Adra2a'	138.669	-1
'A_52_P242544'	'Dsp'	139.006	-1
'A_51_P494241'	'Bcl2a1b'	139.102	-1
'A_52_P504787'	'Epha7'	139.343	-1
'A_52_P331762'	'Lmo1'	141.142	-1
'A_51_P327511'	'Fgl2'	141.534	-1
'A_52_P509886'	'Spint1'	143.609	-1
'A_51_P496540'	'Sh2d1b1'	145.866	-1
'A_51_P131335'	'Lrrc66'	146.018	-1
'A_51_P448664'	'Tbxas1'	146.271	-1
'A_52_P278354'	'Bmp7'	147.8	-1
'A_51_P120738'	'P2ry14'	148.416	-1
'A_51_P303424'	'Itgax'	152.694	-1
'A_51_P199475'	'Siglec5'	153.065	-1
'A_51_P358683'	'Gpr183'	153.65	-1
'A_51_P137336'	'Cdh1'	153.809	-1
'A_52_P264924'	'Ctsw'	159.178	-1
'A_52_P37702'	'NA'	161.009	-1
'A_52_P277415'	'Mirg'	161.792	-1
'A_51_P362981'	'Adora3'	161.848	-1
'A_51_P130115'	'Spink2'	161.848	-1
'A_52_P364727'	'Emr1'	162.692	-1
'A_51_P336599'	'Kcne3'	163.994	-1
'A_52_P14778'	'Piwil4'	164.222	-1
'A_51_P208922'	'Stc2'	168.196	-1
'A_52_P527924'	'Slc16a10'	169.777	-1
'A_52_P214126'	'Alox5'	170.485	-1
'A_52_P419455'	'Adora2b'	172.088	-1
'A_52_P354682'	'Elovl7'	175.217	-1
'A_51_P146753'	'Csf2rb2'	179.333	-1
'A_51_P303791'	'9530076L18'	184.823	-1
'A_51_P467798'	'Fam129a'	185.015	-1
'A_51_P166339'	'Avil'	190.415	-1
'A_52_P574720'	'Oit3'	190.745	-1
'A_51_P123630'	'Irg1'	193.609	-1
'A_51_P247249'	'Alox5'	195.091	-1
'A_52_P243425'	'Kcne3'	195.971	-1
'A_51_P496569'	'Slit2'	196.107	-1
'A_51_P237865'	'Il4'	198.157	-1
'A_51_P285736'	'Pdcd1'	198.776	-1
'A_51_P365152'	'Hs3st1'	200.993	-1
'A_52_P671402'	'Rab27b'	208.586	-1
'A_52_P214134'	'Alox5'	210.693	-1
'A_51_P341108'	'Spint1'	212.895	-1
'A_51_P470079'	'Il1r2'	216.992	-1
'A_52_P515677'	'NA'	217.746	-1
'A_51_P339793'	'Il1rl1'	219.032	-1
'A_51_P462192'	'Olr1'	222.861	-1
'A_51_P503797'	'Lair1'	223.093	-1
'A_52_P517098'	'Il18rap'	224.722	-1
'A_52_P244702'	'Tcf7'	230.8	-1
'A_52_P417890'	'Il1r2'	236.304	-1
'A_52_P520859'	'Flt1'	236.632	-1
'A_52_P244'	'Rian'	240.601	-1
'A_52_P109430'	'Gapt'	241.353	-1
'A_51_P211786'	'NA'	242.191	-1
'A_52_P574668'	'Nt5e'	246.168	-1
'A_51_P217218'	'Il6'	252.213	-1
'A_52_P541802'	'Ifitm1'	254.673	-1
'A_52_P299771'	'Bcl2a1c'	260.655	-1
'A_51_P412027'	'Cxcr6'	261.289	-1
'A_52_P668543'	'Lair1'	271.913	-1
'A_51_P171382'	'Cd163l1'	276.378	-1
'A_51_P352303'	'Homer2'	277.722	-1
'A_51_P231320'	'Mmp8'	279.073	-1
'A_51_P239750'	'Inhba'	281.112	-1
'A_51_P234956'	'Xcl1'	288.815	-1
'A_51_P134228'	'Hlf'	290.018	-1
'A_52_P256421'	'NA'	297.759	-1
'A_51_P455997'	'NA'	311.697	-1
'A_52_P195018'	'Arap3'	312.996	-1
'A_51_P301435'	'B3galt5'	324.034	-1
'A_51_P359603'	'Itgb7'	326.514	-1
'A_52_P391505'	'Meg3'	329.698	-1
'A_52_P546363'	'Gata3'	339.202	-1
'A_52_P836852'	'Txk'	348.98	-1
'A_51_P448618'	'Slc16a10'	352.383	-1
'A_51_P245989'	'Ccr2'	353.484	-1
'A_51_P278334'	'Vldlr'	354.342	-1
'A_51_P520718'	'Ptger3'	359.413	-1
'A_52_P481957'	'Grem1'	359.538	-1
'A_52_P308413'	'1810011H11Rik'	364.178	-1
'A_51_P242403'	'Ldhc'	407.032	-1
'A_52_P376169'	'Lypd6'	425.053	-1
'A_51_P233583'	'Clec1b'	448.978	-1
'A_51_P105068'	'Lypd6b'	471.79	-1
'A_51_P443819'	'2610034M16Rik'	476.225	-1
'A_51_P254425'	'Ahrr'	480.203	-1
'A_52_P193611'	'Pkd2l1'	498.517	-1
'A_51_P309727'	'Cyp11a1'	504.776	-1
'A_52_P120719'	'Rab27b'	507.759	-1
'A_51_P413005'	'Chn2'	515.025	-1
'A_52_P279425'	'Cd96'	522.758	-1
'A_52_P5942'	'Cd200r3'	527.673	-1
'A_51_P518909'	'Serpinb12'	549.509	-1
'A_51_P342688'	'Itk'	560.084	-1
'A_52_P232813'	'Cxcl3'	576.23	-1
'A_51_P326191'	'Serpina3g'	583.666	-1
'A_52_P151362'	'Mboat2'	584.679	-1
'A_52_P484194'	'Il1rl1'	590.585	-1
'A_52_P425839'	'Retnlg'	606.767	-1
'A_52_P307922'	'Flt1'	634.51	-1
'A_51_P433281'	'Mboat2'	667.443	-1
'A_51_P246653'	'Clec7a'	740.831	-1
'A_52_P75441'	'Tnfrsf9'	749.352	-1
'A_52_P682768'	'Icos'	821.149	-1
'A_52_P23225'	'Gpc3'	877.345	-1
'A_52_P177324'	'Dlk1'	901.698	-1
'A_51_P304478'	'Fam155a'	938.361	-1
'A_51_P298066'	'Clnk'	952.78	-1
'A_52_P21595'	'Rab38'	961.072	-1
'A_51_P135618'	'Dlk1'	976.516	-1
'A_51_P309733'	'Cyp11a1'	1043.34	-1
'A_51_P471791'	'St8sia6'	1065.64	-1
'A_51_P290826'	'Calca'	1196	-1
'A_51_P155873'	'NA'	1299.28	-1
'A_51_P201982'	'Angpt2'	1373.37	-1
'A_51_P313674'	'Mmp12'	1542.44	-1
'A_51_P424854'	'Ahsg'	2180.59	-1
'A_51_P505617'	'Il18r1'	2679.97	-1
'A_51_P138510'	'Gzmc'	2720.21	-1
'A_51_P216456'	'Tac1'	3648.28	-1
'A_51_P210310'	'NA'	3959.22	-1
'A_51_P174215'	'Dhrs2'	3992.29	-1
'A_51_P256170'	'Akr1c18'	4739.44	-1
'A_51_P101146'	'Serpinb2'	4825.62	-1
'A_52_P639522'	'Serpinb2'	5830.89	-1
'A_51_P333274'	'Gzmb'	6460.81	-1
'A_52_P613868'	'Tph1'	7134.02	-1
'A_51_P458130'	'Tph1'	11159.6	-1
'A_52_P421149'	'NA'	4.00694	1
'A_52_P496628'	'2700081O15Rik'	4.00833	1
'A_52_P317393'	'Gpr56'	4.0125	1
'A_51_P319986'	'Neil3'	4.01528	1
'A_51_P304561'	'NA'	4.01528	1
'A_51_P314701'	'Cyth1'	4.01946	1
'A_52_P11817'	'Fn1'	4.01946	1
'A_51_P146576'	'Arl6'	4.02503	1
'A_51_P456721'	'Azgp1'	4.02643	1
'A_52_P248764'	'Cerk'	4.02643	1
'A_52_P593890'	'Nnt'	4.02782	1
'A_52_P463373'	'Cd37'	4.03201	1
'A_51_P156113'	'Igsf9'	4.04041	1
'A_52_P625600'	'NA'	4.04601	1
'A_52_P68223'	'4933421O10Rik'	4.05022	1
'A_52_P327289'	'Bbs7'	4.05162	1
'A_52_P140450'	'Stk3'	4.05303	1
'A_51_P114797'	'Cbln2'	4.05443	1
'A_52_P595476'	'Klhl6'	4.05724	1
'A_51_P155843'	'NA'	4.06146	1
'A_51_P232868'	'NA'	4.06992	1
'A_51_P371745'	'Havcr1'	4.07133	1
'A_51_P285756'	'Cxx1c'	4.07556	1
'A_51_P329928'	'Phlda3'	4.07839	1
'A_52_P121192'	'C1qtnf5'	4.08263	1
'A_52_P915194'	'NA'	4.08263	1
'A_52_P348704'	'Dnajb5'	4.09397	1
'A_52_P352735'	'NA'	4.09965	1
'A_51_P375538'	'Myb'	4.10107	1
'A_52_P535990'	'Igkv4-72'	4.10249	1
'A_51_P112529'	'Pitpnm2'	4.10818	1
'A_52_P209973'	'Sdhaf2'	4.10818	1
'A_51_P226429'	'Rhobtb2'	4.11673	1
'A_51_P481489'	'NA'	4.11959	1
'A_52_P453374'	'Lrrn4cl'	4.12102	1
'A_52_P134317'	'Purg'	4.12959	1
'A_52_P650011'	'Elk4'	4.13103	1
'A_51_P409694'	'Psrc1'	4.13103	1
'A_52_P327236'	'Mdm1'	4.13389	1
'A_52_P190807'	'Fam92a'	4.14106	1
'A_51_P184728'	'Cnksr3'	4.14106	1
'A_51_P299632'	'Spef1'	4.1468	1
'A_52_P379277'	'Enpp3'	4.15112	1
'A_52_P672850'	'Plcg1'	4.15112	1
'A_51_P315530'	'Mxd3'	4.15112	1
'A_52_P692499'	'NA'	4.16264	1
'A_51_P108252'	'Gpsm2'	4.17565	1
'A_52_P30989'	'Cdkn3'	4.17854	1
'A_51_P115656'	'Iqcd'	4.17854	1
'A_51_P387437'	'Sbsn'	4.17854	1
'A_52_P82704'	'Bcl11a'	4.18144	1
'A_51_P501312'	'Gm16515'	4.18144	1
'A_51_P450750'	'Jmjd7-pla2g4b'	4.19014	1
'A_52_P788229'	'Chchd7'	4.1945	1
'A_51_P514161'	'Gm5662'	4.19596	1
'A_51_P199725'	'Arhgap24'	4.20178	1
'A_51_P116699'	'Ttc23'	4.20615	1
'A_52_P161297'	'Tcea3'	4.20615	1
'A_51_P199314'	'Slc38a2'	4.20615	1
'A_52_P615010'	'2610034B18Rik'	4.21637	1
'A_51_P493522'	'Kazald1'	4.21929	1
'A_52_P826021'	'B3galt1'	4.22954	1
'A_52_P536538'	'Smim8'	4.22954	1
'A_51_P346272'	'Arhgap33'	4.231	1
'A_52_P20048'	'Tcf12'	4.23394	1
'A_52_P679769'	'Cat'	4.23394	1
'A_51_P116601'	'A330021E22Rik'	4.23394	1
'A_51_P100505'	'Rock2'	4.24275	1
'A_52_P216672'	'Klk8'	4.24275	1
'A_52_P370274'	'Pde4b'	4.24422	1
'A_51_P433430'	'Phc1'	4.24569	1
'A_51_P160787'	'Art5'	4.24716	1
'A_51_P345985'	'Scn4a'	4.24864	1
'A_51_P226655'	'Pltp'	4.25011	1
'A_51_P311476'	'Rgma'	4.25158	1
'A_51_P273596'	'Sord'	4.25306	1
'A_51_P381218'	'Gulp1'	4.25306	1
'A_51_P350048'	'Gstt2'	4.25453	1
'A_51_P375543'	'Myb'	4.26043	1
'A_52_P496935'	'Armc9'	4.2693	1
'A_52_P190647'	'Mxd3'	4.2693	1
'A_51_P286946'	'Lhpp'	4.27078	1
'A_51_P479132'	'Zcchc3'	4.27226	1
'A_52_P10641'	'NA'	4.28264	1
'A_52_P336685'	'NA'	4.29751	1
'A_51_P265137'	'Tcf4'	4.299	1
'A_52_P536731'	'Asap2'	4.30795	1
'A_52_P572537'	'Mreg'	4.30795	1
'A_52_P664656'	'Acvr2a'	4.31243	1
'A_52_P26892'	'C1galt1'	4.31991	1
'A_52_P148861'	'Bcl2l1'	4.3214	1
'A_51_P345699'	'Tnnt3'	4.3274	1
'A_51_P160754'	'Apobec1'	4.3319	1
'A_51_P324442'	'Wdr35'	4.33791	1
'A_52_P506529'	'Rabgap1l'	4.33791	1
'A_52_P295432'	'Cxcl5'	4.33791	1
'A_51_P408932'	'Ssbp2'	4.34092	1
'A_52_P255268'	'Wdr35'	4.34242	1
'A_52_P426039'	'Dnah8'	4.34543	1
'A_51_P159565'	'Arhgef9'	4.35297	1
'A_51_P511015'	'Fzd9'	4.36052	1
'A_52_P76861'	'NA'	4.36203	1
'A_52_P618132'	'Manea'	4.36354	1
'A_52_P567089'	'Stambpl1'	4.36657	1
'A_51_P382912'	'Slc2a10'	4.37111	1
'A_52_P603836'	'Ero1lb'	4.37717	1
'A_51_P388329'	'Aff3'	4.37717	1
'A_51_P263004'	'Bcl11a'	4.37869	1
'A_51_P169867'	'Sh3bp5'	4.38477	1
'A_52_P681391'	'G0s2'	4.38629	1
'A_51_P244586'	'NA'	4.38781	1
'A_51_P147265'	'Xndr-trpc2'	4.38781	1
'A_51_P109541'	'E130308A19Rik'	4.39389	1
'A_51_P337110'	'Golga7b'	4.39846	1
'A_52_P156765'	'Spef1'	4.40304	1
'A_51_P409825'	'Fndc4'	4.40609	1
'A_52_P647393'	'E130308A19Rik'	4.40762	1
'A_52_P420734'	'Rasgrp2'	4.40762	1
'A_51_P171107'	'Tmem35'	4.41526	1
'A_51_P514623'	'Cd302'	4.41833	1
'A_52_P177599'	'Zfp773'	4.42139	1
'A_52_P147044'	'Smarca4'	4.42906	1
'A_52_P68735'	'Shf'	4.43059	1
'A_51_P471819'	'NA'	4.43367	1
'A_51_P253642'	'Eif2ak3'	4.4352	1
'A_52_P276397'	'Rab3a'	4.43828	1
'A_51_P357606'	'Phyhd1'	4.44598	1
'A_52_P101279'	'Glul'	4.4506	1
'A_52_P603872'	'4930478P22Rik'	4.45369	1
'A_52_P323044'	'Hmgb1'	4.45832	1
'A_51_P149469'	'Actc1'	4.46141	1
'A_52_P852120'	'NA'	4.4645	1
'A_52_P414485'	'Rab23'	4.4707	1
'A_51_P356775'	'2310068C19Rik'	4.47535	1
'A_51_P508115'	'Trank1'	4.48	1
'A_51_P393078'	'NA'	4.48	1
'A_51_P433615'	'Klhl6'	4.48466	1
'A_52_P298316'	'A730028G07Rik'	4.48622	1
'A_51_P378158'	'Bbs1'	4.48622	1
'A_51_P262998'	'Bcl11a'	4.49556	1
'A_51_P286378'	'9430020K01Rik'	4.49712	1
'A_52_P492532'	'NA'	4.49867	1
'A_51_P397493'	'Polm'	4.49867	1
'A_52_P278311'	'Phka1'	4.50023	1
'A_52_P90265'	'Ucp2'	4.50179	1
'A_51_P437021'	'Trak1'	4.50335	1
'A_52_P245119'	'Slc16a1'	4.50804	1
'A_52_P645008'	'Ralgps1'	4.5096	1
'A_51_P470328'	'Sepp1'	4.5096	1
'A_52_P1172444'	'NA'	4.51116	1
'A_52_P545643'	'AI597468'	4.51429	1
'A_52_P421220'	'Dzip1'	4.52056	1
'A_52_P367774'	'Zfp821'	4.52997	1
'A_52_P459046'	'Slc38a2'	4.53468	1
'A_52_P78830'	'Bmf'	4.53782	1
'A_51_P253117'	'Sorbs1'	4.55042	1
'A_52_P326240'	'Msh5'	4.56305	1
'A_51_P496640'	'Crim1'	4.57731	1
'A_51_P186281'	'Fert2'	4.58048	1
'A_51_P108853'	'Lyplal1'	4.58048	1
'A_52_P566396'	'Rnf122'	4.59161	1
'A_52_P18577'	'Ccdc138'	4.59479	1
'A_51_P181751'	'Tmsb15l'	4.60117	1
'A_52_P90124'	'Prep'	4.60117	1
'A_51_P456857'	'Ift122'	4.61394	1
'A_51_P432724'	'Wdr31'	4.61394	1
'A_52_P449974'	'Ppp1r16b'	4.61554	1
'A_51_P459240'	'Gstk1'	4.62515	1
'A_52_P78257'	'Plekha2'	4.62675	1
'A_52_P860150'	'Gm14858'	4.63799	1
'A_51_P191909'	'Rem2'	4.64121	1
'A_52_P214976'	'NA'	4.64765	1
'A_52_P491544'	'Nedd9'	4.64926	1
'A_51_P234140'	'Cdkl1'	4.65087	1
'A_51_P496054'	'Zcchc14'	4.65087	1
'A_52_P13730'	'Cbx2'	4.66216	1
'A_51_P490148'	'Nphp4'	4.66378	1
'A_51_P225948'	'Snx33'	4.66863	1
'A_51_P517430'	'Cd1d1'	4.67673	1
'A_51_P234233'	'Adam6b'	4.67835	1
'A_51_P171883'	'Palmd'	4.68322	1
'A_51_P498866'	'Trim11'	4.69297	1
'A_52_P336958'	'9430020K01Rik'	4.69622	1
'A_52_P34979'	'Epc1'	4.69948	1
'A_52_P647408'	'Gspt2'	4.70111	1
'A_51_P421734'	'Slc12a7'	4.70926	1
'A_51_P417720'	'Itga11'	4.71089	1
'A_52_P342131'	'Zfp532'	4.71089	1
'A_51_P439996'	'Gp5'	4.71252	1
'A_52_P172665'	'Fam135a'	4.71579	1
'A_51_P367136'	'Foxn3'	4.71579	1
'A_52_P62397'	'NA'	4.72233	1
'A_52_P458536'	'Trak1'	4.73216	1
'A_52_P289842'	'Stk3'	4.73216	1
'A_52_P6045'	'Gpsm2'	4.7338	1
'A_51_P162437'	'NA'	4.73544	1
'A_52_P373369'	'Phc1'	4.74201	1
'A_51_P384318'	'C1ra'	4.74366	1
'A_51_P216015'	'Dleu2'	4.75024	1
'A_51_P486810'	'Gpx2'	4.75189	1
'A_51_P267494'	'Cdc42ep3'	4.76013	1
'A_52_P62617'	'Gm9895'	4.76178	1
'A_51_P117109'	'Ilvbl'	4.76508	1
'A_52_P575178'	'NA'	4.76838	1
'A_51_P164939'	'Tmem150a'	4.775	1
'A_51_P318182'	'NA'	4.78328	1
'A_52_P310530'	'Rbfox2'	4.78494	1
'A_52_P671174'	'Svop'	4.78991	1
'A_52_P578790'	'Dok3'	4.7949	1
'A_52_P65165'	'Slc30a5'	4.79822	1
'A_51_P297105'	'Ucp2'	4.79989	1
'A_51_P248044'	'Lamb2'	4.80821	1
'A_52_P78403'	'Traf4'	4.81321	1
'A_52_P243553'	'Phc1'	4.81488	1
'A_51_P342446'	'Gas7'	4.81822	1
'A_51_P424550'	'Slc23a3'	4.81822	1
'A_51_P180108'	'Arpc5l'	4.81989	1
'A_52_P639343'	'Fam221a'	4.8249	1
'A_51_P509971'	'Plekho1'	4.82658	1
'A_52_P536947'	'Cyfip2'	4.82825	1
'A_51_P347177'	'Snx2'	4.82992	1
'A_51_P333831'	'2010004M13Rik'	4.82992	1
'A_52_P46437'	'Lrrc49'	4.83327	1
'A_51_P490305'	'Ifi30'	4.83662	1
'A_51_P259975'	'Aspa'	4.84165	1
'A_52_P87395'	'NA'	4.84333	1
'A_52_P359745'	'Cyfip2'	4.84501	1
'A_51_P506204'	'Cdh11'	4.84501	1
'A_51_P214612'	'NA'	4.84501	1
'A_51_P472630'	'H2afv'	4.84669	1
'A_51_P322265'	'Grap'	4.86015	1
'A_51_P394847'	'Gm11346'	4.86015	1
'A_51_P370874'	'Pkig'	4.86352	1
'A_51_P269554'	'Hmgb1'	4.86352	1
'A_51_P156108'	'Crlf1'	4.8652	1
'A_51_P472241'	'B9d1'	4.8652	1
'A_52_P651248'	'Zdhhc2'	4.87364	1
'A_51_P362483'	'Slc43a1'	4.87533	1
'A_52_P299964'	'Maml2'	4.88548	1
'A_52_P675157'	'Acp5'	4.88887	1
'A_51_P278893'	'Hdac5'	4.89565	1
'A_51_P418519'	'Erg'	4.90754	1
'A_51_P325914'	'Jun'	4.91435	1
'A_51_P156868'	'Gmfg'	4.91605	1
'A_52_P261322'	'Tanc1'	4.91776	1
'A_52_P343293'	'NA'	4.92287	1
'A_52_P119301'	'NA'	4.92458	1
'A_52_P1188668'	'Gabpb1'	4.9297	1
'A_52_P212597'	'Hook1'	4.9297	1
'A_51_P472217'	'Sapcd2'	4.93654	1
'A_51_P444934'	'Syk'	4.93996	1
'A_52_P27371'	'NA'	4.93996	1
'A_52_P536938'	'Kif21a'	4.93996	1
'A_52_P433119'	'NA'	4.9451	1
'A_51_P500713'	'Dck'	4.94682	1
'A_52_P104091'	'Slc25a27'	4.94853	1
'A_52_P70064'	'Sapcd1'	4.95196	1
'A_52_P106285'	'Rnf157'	4.96399	1
'A_52_P148678'	'Plcg1'	4.96571	1
'A_52_P170985'	'Sgsm1'	4.96743	1
[truncated: 1,204 more rows]
