# Supplementary material for: Retrovirus-Mediated Expression of E2A-PBX1 Blocks Lymphoid Fate but Permits Retention of Myeloid Potential in Early Hematopoietic Progenitors
Source: PLoS One. 2015 Jun 22;10(6):e0130495. doi: 10.1371/journal.pone.0130495 (PMC4476730; doi:10.1371/journal.pone.0130495)
Supplement: S3 Table — (XLSX) [file pone.0130495.s005.xlsx]

## Sheet: Table S3
down in Bcell, up in E2A, down in Lin, down in Myeloid		down in Bcell, up in E2A, up in Lin, down in Myeloid		down in Bcell, up in E2A, down in Lin, up in Myeloid		down in Bcell, up in E2A, up in Lin, up in Myeloid		up in Bcell, down in E2A, down in Lin, down in Myeloid		up in Bcell, down in E2A, up in Lin, down in Myeloid		up in Bcell, down in E2A, down in Lin, up in Myeloid		up in Bcell, down in E2A, up in Lin, up in Myeloid
Probe ID	Gene name	Probe ID	Gene name	Probe ID	Gene name	Probe ID	Gene name	Probe ID	Gene name	Probe ID	Gene name	Probe ID	Gene name	Probe ID	Gene name
'A_52_P541752'	'Ddit4l'	'A_51_P137336'	'Cdh1'	'A_52_P225158'	'NA'	'A_51_P269793'	'Ptplad2'	'A_52_P214630'	'Sox9'	'A_51_P174081'	'Zdhhc14'	'A_52_P456750'	'Aph1b'	'A_51_P308298'	'Myl9'
'A_51_P306287'	'Slc30a2'	'A_51_P346923'	'Lepre1'	'A_52_P380195'	'Arl4c'	'A_51_P114634'	'Amz1'	'A_51_P302942'	'Rasl10a'	'A_52_P55772'	'Tbxa2r'	'A_51_P246773'	'Sesn3'	'A_52_P681391'	'G0s2'
'A_51_P170476'	'Kcns1'	'A_52_P176573'	'Homer2'	'A_52_P164797'	'NA'	'A_52_P670095'	'Gata1'	'A_52_P682315'	'Ikzf3'	'A_51_P116699'	'Ttc23'	'A_51_P331827'	'Slc25a41'	'A_51_P237746'	'NA'
'A_52_P164945'	'Bpifb4'	'A_52_P500578'	'8430419L09Rik'	'A_51_P401797'	'Mmp9'	'A_51_P126198'	'Dapk2'	'A_52_P259521'	'Rag2'	'A_51_P431087'	'Sparc'	'A_52_P121192'	'C1qtnf5'	'A_51_P323583'	'Eaf2'
'A_51_P506733'	'P2rx7'	'A_51_P441153'	'Nkx6-1'	'A_52_P375323'	'Slc9a9'	'A_51_P457244'	'Xlr4b'	'A_52_P538084'	'NA'	'A_52_P615010'	'2610034B18Rik'	'A_52_P450183'	'Rapgef5'	'A_51_P212390'	'Klk10'
'A_51_P217218'	'Il6'	'A_51_P123745'	'Spns2'	'A_52_P630098'	'NA'	'A_51_P202408'	'Ptgir'	'A_51_P317141'	'Col2a1'	'A_52_P599578'	'Cald1'	'A_51_P212741'	'Scn2b'	'A_52_P414485'	'Rab23'
'A_51_P490747'	'AI593442'	'A_51_P214557'	'Oit3'	'A_52_P459977'	'NA'	'A_51_P291260'	'NA'	'A_51_P113865'	'Jakmip1'	'A_51_P420547'	'Clic5'	'A_52_P213527'	'NA'	'A_52_P409601'	'NA'
'A_51_P285779'	'Asphd2'	'A_52_P460584'	'Tnfrsf25'	'A_52_P415319'	'Runx2'	'A_52_P189377'	'Ston2'	'A_51_P111902'	'Slc22a17'	'A_52_P255268'	'Wdr35'	'A_52_P14626'	'NA'	'A_51_P427516'	'Thsd1'
'A_51_P103586'	'A730054J21Rik'	'A_51_P516625'	'Gata2'	'A_51_P283507'	'Abca13'	'A_52_P136092'	'Aqp9'	'A_52_P449974'	'Ppp1r16b'	'A_52_P573255'	'Cdc42ep1'	'A_52_P463637'	'NA'	'A_51_P252859'	'Cyr61'
'A_52_P459929'	'Itga1'	'A_51_P492366'	'Bmp7'	'A_52_P426049'	'Lat2'	'A_51_P449133'	'Ahr'	'A_52_P655687'	'Egfl6'	'A_52_P361993'	'Zc2hc1a'	'A_51_P224872'	'Syne2'	'A_51_P260169'	'Gstm5'
'A_52_P370760'	'Spsb1'	'A_52_P192085'	'NA'	'A_51_P193146'	'Ms4a6c'	'A_51_P323812'	'Slc6a12'	'A_52_P575178'	'NA'	'A_51_P508115'	'Trank1'	'A_52_P213889'	'Tmc7'	'A_51_P375789'	'Vpreb3'
'A_51_P290826'	'Calca'	'A_51_P411061'	'NA'	'A_51_P173043'	'Egr2'	'A_52_P195018'	'Arap3'	'A_52_P146719'	'Lrrn3'	'A_52_P525107'	'Col1a1'	'A_52_P360076'	'E330013P08Rik'	'A_51_P352968'	'Marcks'
'A_52_P18262'	'Plcb1'	'A_52_P636427'	'Pglyrp2'	'A_51_P320626'	'NA'	'A_51_P291361'	'Osm'	'A_51_P474496'	'Col6a1'	'A_52_P633550'	'Ghr'	'A_52_P112190'	'NA'	'A_52_P546421'	'Nr1h3'
'A_52_P488666'	'Susd2'	'A_51_P290840'	'Frmd4a'	'A_51_P413359'	'Slfn5'	'A_51_P170807'	'Map3k6'	'A_51_P232411'	'Rag1'	'A_51_P495232'	'Gpx8'	'A_52_P261322'	'Tanc1'	'A_51_P394814'	'Svep1'
'A_51_P254425'	'Ahrr'	'A_52_P96040'	'Pkn3'	'A_51_P303424'	'Itgax'	'A_52_P123944'	'Mospd2'	'A_51_P159565'	'Arhgef9'	'A_51_P190106'	'Ralgps2'	'A_51_P483576'	'NA'	'A_51_P362514'	'Ier5l'
'A_52_P306949'	'Ms4a4b'	'A_51_P502798'	'Nxpe4'	'A_52_P328012'	'Ppm1h'	'A_52_P337092'	'Thbs1'	'A_52_P519191'	'Dio3os'	'A_52_P168449'	'Mapk11'	'A_52_P121942'	'NA'	'A_52_P433847'	'Vpreb3'
'A_52_P739568'	'NA'	'A_52_P574720'	'Oit3'	'A_51_P385099'	'Tnf'	'A_52_P227137'	'Gcnt1'	'A_51_P443754'	'Hivep2'	'A_52_P78403'	'Traf4'	'A_52_P238230'	'Igk'	'A_51_P193832'	'Rtkn2'
'A_52_P162967'	'Cd28'	'A_51_P421559'	'Bspry'	'A_52_P587071'	'Oas2'	'A_51_P209818'	'Prtn3'	'A_51_P205907'	'Flnc'	'A_51_P467971'	'Ank3'	'A_52_P621588'	'Ifnlr1'	'A_52_P639338'	'Fam221a'
'A_52_P520859'	'Flt1'	'A_51_P381670'	'Asph'	'A_51_P290526'	'Abcd2'	'A_52_P297642'	'Pdia5'	'A_51_P423880'	'Smarcd3'	'A_51_P125009'	'Pvrl3'	'A_51_P343336'	'NA'	'A_51_P332939'	'Farp1'
'A_52_P94516'	'Camk4'	'A_51_P514035'	'Cma1'	'A_51_P237865'	'Il4'	'A_51_P343833'	'Traf1'	'A_51_P494293'	'9130024F11Rik'	'A_52_P143976'	'Il17rc'	'A_51_P414879'	'NA'	'A_52_P156452'	'Cmah'
'A_52_P267564'	'Creb5'	'A_51_P514029'	'Cma1'	'A_51_P179789'	'Cd300ld'	'A_51_P246653'	'Clec7a'	'A_52_P829560'	'NA'	'A_51_P450952'	'Leprel4'	'A_51_P222261'	'Ikzf3'	'A_51_P232399'	'Acy3'
'A_52_P179785'	'Ripk2'	'A_51_P169087'	'Gls2'	'A_52_P601333'	'6230424C14Rik'	'A_52_P627816'	'Tgm1'	'A_51_P232416'	'Rag1'	'A_52_P438036'	'Lpar4'	'A_52_P104091'	'Slc25a27'	'A_52_P499675'	'Ucp2'
'A_51_P140017'	'Cysltr1'	'A_52_P184435'	'Ctnnd1'	'A_52_P828218'	'Olfm4'	'A_52_P111715'	'Galnt6'	'A_51_P417720'	'Itga11'	'A_51_P499854'	'Ghr'	'A_51_P310100'	'Rnaset2b'	'A_51_P371942'	'Pcolce'
'A_51_P496031'	'Ar'	'A_51_P278334'	'Vldlr'	'A_52_P363216'	'Gcnt2'	'A_52_P515094'	'Tmem176a'	'A_51_P499599'	'Osr2'	'A_52_P279294'	'Arxes2'	'A_52_P502849'	'Igkv3-4'	'A_51_P259876'	'Dock9'
'A_51_P171075'	'Csf2'	'A_51_P261379'	'Spats2'	'A_51_P103007'	'Itgam'	'A_52_P68033'	'Rab11fip1'	'A_52_P81324'	'NA'	'A_51_P491350'	'Col4a2'	'A_52_P915402'	'A830091E24'	'A_51_P130203'	'NA'
'A_52_P3845'	'NA'	'A_51_P520718'	'Ptger3'	'A_51_P248666'	'Cd274'	'A_51_P284665'	'Plcb1'	'A_51_P518940'	'Npr2'	'A_51_P180974'	'Prkcdbp'	'A_51_P418519'	'Erg'	'A_51_P459240'	'Gstk1'
'A_51_P408649'	'Shisa2'	'A_52_P23225'	'Gpc3'	'A_52_P409578'	'Rassf4'	'A_51_P448664'	'Tbxas1'	'A_52_P169381'	'Jakmip1'	'A_52_P530082'	'Bfsp2'	'A_51_P502132'	'Mmp23'	'A_52_P420504'	'Acta2'
'A_51_P138510'	'Gzmc'	'A_51_P114462'	'Ccl17'	'A_51_P400228'	'Serpinb10'	'A_52_P49453'	'NA'	'A_51_P255456'	'Cyp1b1'	'A_51_P340336'	'Pcbp3'	'A_52_P106482'	'Cryab'	'A_51_P194004'	'Glyctk'
'A_52_P226348'	'F730043M19Rik'	'A_51_P463765'	'Timp3'	'A_52_P132608'	'Slc25a24'	'A_52_P261184'	'Il1rl2'	'A_52_P382926'	'Ell3'	'A_52_P651248'	'Zdhhc2'	'A_52_P668882'	'D930015E06Rik'	'A_52_P492532'	'NA'
'A_51_P351015'	'Lta'	'A_51_P171180'	'Fam65c'	'A_51_P341717'	'Cd300lf'	'A_52_P93910'	'Nrp2'	'A_51_P314701'	'Cyth1'	'A_52_P247185'	'Masp1'	'A_52_P685727'	'Igk'	'A_51_P293665'	'Cxx1b'
'A_51_P221441'	'Mall'	'A_52_P546363'	'Gata3'	'A_52_P200458'	'Fut4'	'A_52_P188827'	'Rasgef1b'	'A_51_P304607'	'Slc5a9'	'A_51_P215627'	'Plac9a'	'A_51_P245631'	'Rftn2'	'A_51_P452153'	'Mzb1'
'A_51_P174215'	'Dhrs2'	'A_52_P663757'	'Tnik'	'A_51_P422839'	'Smpdl3b'	'A_52_P214134'	'Alox5'	'A_51_P394244'	'NA'	'A_51_P494744'	'Grip1'	'A_52_P13783'	'4930523C07Rik'	'A_51_P183581'	'Pou2af1'
'A_51_P216456'	'Tac1'	'A_52_P20727'	'Nhlrc1'	'A_51_P422257'	'Emx1'	'A_52_P303161'	'Tuba8'	'A_52_P650908'	'Cplx2'	'A_51_P315666'	'Nid2'	'A_51_P238425'	'Cbr2'	'A_51_P308048'	'Cmtm8'
'A_51_P194503'	'Olfr433'	'A_52_P254155'	'Tpsb2'	'A_52_P256421'	'NA'	'A_52_P10195'	'Kifc3'	'A_51_P378051'	'Aoc3'	'A_52_P39546'	'Tead2'	'A_52_P644452'	'Dock9'	'A_52_P411430'	'NA'
'A_51_P382152'	'Procr'	'A_52_P499499'	'Ocstamp'	'A_52_P375312'	'Amica1'	'A_52_P1115511'	'6030422H21Rik'	'A_51_P139716'	'Fam26e'	'A_52_P346901'	'4930523C07Rik'	'A_51_P411694'	'Carns1'	'A_51_P365854'	'Fam43a'
'A_51_P313674'	'Mmp12'	'A_52_P671402'	'Rab27b'	'A_51_P129260'	'NA'	'A_52_P459564'	'Itga2b'	'A_51_P289828'	'NA'	'A_52_P79980'	'NA'	'A_52_P622355'	'Iglv1'	'A_52_P402394'	'Tmem121'
'A_52_P510081'	'Ablim1'	'A_51_P469220'	'Fbxl2'	'A_51_P499698'	'Asprv1'	'A_51_P513979'	'1700026L06Rik'	'A_51_P226016'	'Slc30a4'	'A_52_P93467'	'Sdc4'	'A_51_P235015'	'2010309G21Rik'	'A_52_P330395'	'Farp1'
'A_52_P154101'	'Calca'	'A_52_P233441'	'Gata2'	'A_51_P285137'	'NA'	'A_52_P467814'	'Il1rap'	'A_52_P517683'	'Tagln'	'A_51_P372550'	'Cgref1'	'A_51_P276267'	'Spib'	'A_51_P374190'	'Fam53b'
'A_51_P147987'	'Itln1'	'A_51_P109649'	'NA'	'A_52_P182919'	'Steap4'	'A_52_P639522'	'Serpinb2'	'A_52_P227267'	'Atp1a2'	'A_52_P652999'	'Sorbs1'	'A_51_P247637'	'Rnf144a'	'A_52_P571444'	'Wwtr1'
'A_51_P471025'	'Ablim1'	'A_51_P103929'	'Met'	'A_52_P233687'	'Stard9'	'A_52_P595668'	'NA'	'A_52_P622418'	'Tnnt3'	'A_52_P220176'	'Dkk3'	'A_51_P128667'	'Lynx1'	'A_51_P151484'	'Atp1b1'
'A_52_P221756'	'Spock2'	'A_51_P419759'	'Tha1'	'A_51_P517105'	'Aoah'	'A_52_P578359'	'Pld1'	'A_52_P625321'	'Cabp4'	'A_52_P496142'	'Col4a2'	'A_51_P356775'	'2310068C19Rik'	'A_52_P488640'	'Lima1'
'A_52_P41674'	'NA'	'A_51_P433870'	'Vegfc'	'A_52_P507214'	'Mmp9'	'A_51_P445473'	'Fut7'	'A_52_P479262'	'NA'	'A_52_P431981'	'Plxna2'	'A_51_P172917'	'Cmah'	'A_52_P203691'	'Arl5c'
'A_51_P175567'	'Dact1'	'A_51_P172085'	'Arhgdig'	'A_51_P447835'	'Pla2g7'	'A_51_P386660'	'Faah'	'A_52_P21550'	'Gcnt1'	'A_51_P286378'	'9430020K01Rik'	'A_52_P188134'	'Ubl5'	'A_51_P331028'	'NA'
'A_51_P205028'	'Fgf3'	'A_52_P367583'	'Prkar2a'	'A_51_P472867'	'Oas3'	'A_51_P358683'	'Gpr183'	'A_51_P431785'	'Myom2'	'A_51_P215106'	'Fstl1'	'A_51_P503756'	'Iglv1'	'A_52_P535990'	'Igkv4-72'
'A_51_P227090'	'Ramp3'	'A_51_P461748'	'Dusp3'	'A_51_P214747'	'Parp12'	'A_52_P88983'	'NA'	'A_51_P374726'	'Ptx3'	'A_51_P516826'	'Igf2'	'A_51_P265444'	'Slc28a2'	'A_51_P318966'	'Cd19'
'A_51_P354265'	'Serpinb9'	'A_51_P503004'	'Cpne7'	'A_52_P422494'	'Cd300lf'	'A_52_P547662'	'P2ry1'	'A_52_P78830'	'Bmf'	'A_52_P396239'	'Fkbp14'	'A_51_P457187'	'Tnfrsf13c'	'A_51_P284741'	'NA'
'A_51_P399175'	'Ppm1j'	'A_52_P646515'	'Clnk'	'A_51_P362981'	'Adora3'	'A_52_P552879'	'Efcab4a'	'A_51_P354307'	'Clic6'	'A_52_P680935'	'Ghr'	'A_51_P277683'	'Ms4a1'	'A_52_P643375'	'Dmpk'
'A_52_P226214'	'St8sia6'	'A_52_P1066847'	'Mllt3'	'A_51_P232748'	'Plxnb3'	'A_51_P260889'	'Cd3g'	'A_52_P57296'	'Ptpn14'	'A_51_P168695'	'NA'	'A_52_P195987'	'5830416P10Rik'	'A_51_P186281'	'Fert2'
'A_51_P368743'	'C630043F03Rik'	'A_51_P181565'	'Hbegf'	'A_51_P494241'	'Bcl2a1b'	'A_51_P219109'	'Il12rb1'	'A_51_P282594'	'Svop'	'A_52_P209383'	'Tgfb1i1'	'A_51_P448140'	'Cd22'	'A_51_P416689'	'Ext1'
'A_52_P396884'	'2010300C02Rik'	'A_51_P338886'	'Ociad2'	'A_52_P232859'	'Clec2g'	'A_51_P434483'	'Hpn'	'A_52_P495553'	'NA'	'A_51_P128987'	'Akr1b8'	'A_51_P407657'	'Igkv19-93'	'A_51_P345985'	'Scn4a'
'A_51_P224362'	'Akap6'	'A_52_P657360'	'Tnni1'	'A_52_P105801'	'Arsb'	'A_51_P145631'	'Svip'	'A_52_P429826'	'NA'	'A_51_P450750'	'Jmjd7-pla2g4b'	'A_51_P342773'	'Vipr2'	'A_51_P318381'	'Pgf'
'A_52_P549279'	'Itgae'	'A_52_P631889'	'Tfpi'	'A_52_P14453'	'Atxn1'	'A_52_P423810'	'Mt1'	'A_52_P465718'	'Aurkc'	'A_51_P213334'	'Hdac11'	'A_52_P550147'	'Sned1'	'A_51_P172502'	'Cxcl12'
'A_52_P644794'	'Gpc5'	'A_51_P359122'	'NA'	'A_51_P505617'	'Il18r1'	'A_52_P660648'	'Pla2g4a'	'A_52_P64356'	'Sparcl1'	'A_51_P496640'	'Crim1'	'A_51_P349221'	'Fcrl1'	'A_51_P417053'	'Tuft1'
'A_52_P299903'	'Kif5c'	'A_52_P496810'	'Siae'	'A_51_P149714'	'Ms4a6d'	'A_52_P37702'	'NA'	'A_51_P491667'	'Derl3'	'A_52_P518827'	'Col4a1'	'A_52_P34979'	'Epc1'	'A_51_P460048'	'Cnrip1'
'A_52_P672960'	'Camk4'	'A_51_P347448'	'Prdm5'	'A_51_P245989'	'Ccr2'	'A_51_P182794'	'Tgm2'	'A_51_P246001'	'Cpe'	'A_52_P177960'	'Parva'	'A_51_P343517'	'Ly6d'	'A_51_P515446'	'Cyp39a1'
'A_52_P325706'	'Il12rb2'	'A_51_P455997'	'NA'	'A_51_P276993'	'Gpr84'	'A_51_P481693'	'Ero1l'	'A_51_P286878'	'Ttll11'	'A_51_P218091'	'Lgr5'	'A_52_P614207'	'Igk'	'A_52_P289854'	'NA'
'A_51_P134475'	'Pmepa1'	'A_52_P277415'	'Mirg'	'A_51_P439248'	'Mrc1'	'A_51_P282760'	'Per2'	'A_51_P206144'	'Clmp'	'A_52_P588483'	'Fbln1'	'A_52_P618728'	'NA'	'A_51_P284442'	'9530077C05Rik'
'A_51_P205215'	'Klhl30'	'A_51_P385370'	'Prickle1'	'A_51_P136288'	'Ms4a4b'	'A_51_P119670'	'Gcnt1'	'A_51_P344249'	'Apbb1'	'A_51_P124254'	'Col4a1'	'A_52_P681456'	'Rftn2'	'A_52_P480141'	'Plxna1'
'A_52_P521054'	'Serpinb8'	'A_51_P352303'	'Homer2'	'A_51_P187346'	'Sgms2'	'A_51_P454008'	'Lbp'	'A_52_P180741'	'Pcdhb17'	'A_52_P327176'	'Pdzrn3'	'A_52_P58543'	'Igkv4-55'	'A_51_P281525'	'Cplx2'
'A_51_P112966'	'Ch25h'	'A_52_P432289'	'Asph'	'A_52_P667932'	'Pilrb2'	'A_51_P101146'	'Serpinb2'	'A_51_P349413'	'Arl5c'	'A_52_P125467'	'Reep2'	'A_52_P226407'	'NA'	'A_52_P27482'	'Rtkn2'
'A_51_P393654'	'Fam171b'	'A_52_P592007'	'Tfpi'	'A_51_P294566'	'Rinl'	'A_52_P512877'	'Hnrnpll'	'A_52_P1011580'	'A630023P12Rik'	'A_51_P511015'	'Fzd9'	'A_52_P444260'	'NA'	'A_52_P559557'	'BC026585'
'A_52_P29987'	'Prickle2'	'A_52_P408025'	'Mpped2'	'A_51_P333839'	'Pdgfc'	'A_51_P275101'	'Chst11'	'A_51_P339417'	'Heyl'	'A_51_P485161'	'Cplx2'	'A_51_P325124'	'Aph1b'	'A_51_P467110'	'Dpp4'
'A_52_P537376'	'Garnl3'	'A_51_P440144'	'NA'	'A_51_P109508'	'Havcr2'	'A_51_P500002'	'Sema6d'	'A_51_P455157'	'Mybpc2'	'A_51_P502872'	'2200002D01Rik'	'A_51_P342446'	'Gas7'	'A_52_P466147'	'Rarres2'
'A_52_P213932'	'Adamts1'	'A_51_P434567'	'Adra2a'	'A_52_P492939'	'Csf2rb'	'A_52_P214126'	'Alox5'	'A_51_P161582'	'Ddr1'	'A_51_P374707'	'Tspan12'	'A_52_P483336'	'Ms4a1'	'A_52_P532982'	'Gdf15'
'A_52_P218440'	'4930486L24Rik'	'A_51_P469550'	'Slc18a2'	'A_51_P198114'	'Neurl3'	'A_52_P165497'	'Ski'	'A_52_P282058'	'Col8a1'	'A_52_P647291'	'NA'	'A_51_P199314'	'Slc38a2'	'A_52_P422859'	'NA'
'A_52_P147521'	'NA'	'A_51_P435704'	'Tnni1'	'A_52_P463518'	'Cd200r1'	'A_52_P65496'	'Iqgap2'	'A_52_P106259'	'Egfr'	'A_51_P164939'	'Tmem150a'	'A_52_P306065'	'Nuak1'	'A_51_P240614'	'Tm4sf1'
'A_52_P232813'	'Cxcl3'	'A_51_P240501'	'Mgarp'	'A_51_P230942'	'Runx2'	'A_51_P436839'	'Lsr'	'A_51_P472608'	'Vangl2'	'A_51_P134533'	'S100a16'	'A_51_P233534'	'Adamts5'	'A_52_P481686'	'Wtip'
'A_52_P591017'	'Tpbg'	'A_51_P476820'	'Calr3'	'A_51_P123630'	'Irg1'	'A_52_P494930'	'Fnip2'	'A_52_P466268'	'Cd22'	'A_52_P65077'	'Zfp820'	'A_52_P643674'	'Edaradd'	'A_52_P557265'	'Cyp39a1'
'A_51_P496569'	'Slit2'	'A_51_P171382'	'Cd163l1'	'A_51_P176156'	'Sirpb1a'	'A_51_P317031'	'Ccdc109b'	'A_52_P692499'	'NA'	'A_52_P441974'	'Evc2'	'A_52_P186262'	'LOC672450'	'A_52_P598732'	'4930523C07Rik'
'A_52_P561073'	'Tox'	'A_51_P413005'	'Chn2'	'A_51_P344376'	'Gpr162'	'A_51_P221998'	'Man1c1'	'A_51_P207591'	'Anxa8'	'A_52_P639064'	'Strbp'	'A_51_P100505'	'Rock2'	'A_51_P362298'	'Tmprss3'
'A_51_P391934'	'Cpb1'	'A_51_P342126'	'Ttc39a'	'A_51_P319022'	'Cxcr3'	'A_52_P415750'	'Chst11'	'A_52_P381236'	'NA'	'A_51_P311648'	'Frmd5'	'A_52_P336685'	'NA'	'A_51_P434697'	'Ube2e2'
'A_51_P126702'	'Ddit4l'	'A_51_P300657'	'Nefh'	'A_52_P457967'	'Trerf1'	'A_51_P379409'	'Cuedc1'	'A_51_P329291'	'Cygb'	'A_51_P191700'	'Col18a1'	'A_52_P39164'	'NA'	'A_52_P639343'	'Fam221a'
'A_52_P561224'	'4932438H23Rik'	'A_52_P652442'	'Rora'	'A_52_P658679'	'Tfec'	'A_51_P210310'	'NA'	'A_52_P38117'	'A530016L24Rik'	'A_52_P119301'	'NA'	'A_52_P621357'	'NA'	'A_52_P216436'	'Col2a1'
'A_52_P677744'	'Ptger3'	'A_52_P391505'	'Meg3'	'A_51_P138933'	'Ppp1r3b'	'A_51_P451482'	'Anxa9'	'A_52_P106285'	'Rnf157'	'A_51_P284486'	'Gstm2'	'A_51_P500082'	'NA'	'A_51_P258113'	'Laptm4b'
'A_51_P341108'	'Spint1'	'A_52_P387598'	'BC023202'	'A_52_P157150'	'Rassf4'	'A_51_P359272'	'Alcam'	'A_52_P582732'	'Arpp21'	'A_51_P323712'	'Agt'	'A_52_P558502'	'Il16'	'A_52_P296864'	'3110045C21Rik'
'A_51_P430462'	'Alox8'	'A_52_P126111'	'1700113A16Rik'	'A_51_P101006'	'NA'	'A_52_P364140'	'Itga5'	'A_51_P205326'	'Fam198a'	'A_51_P350311'	'Rarres2'	'A_51_P241995'	'Col5a3'	'A_52_P352131'	'Acvr1'
'A_51_P381086'	'B930041F14Rik'	'A_51_P380129'	'LOC100503676'	'A_52_P599264'	'Mdfic'	'A_51_P417952'	'Sema6b'	'A_51_P155294'	'Ppp1r16b'	'A_52_P330980'	'Dennd5b'	'A_51_P218910'	'Mturn'	'A_51_P272283'	'Cmbl'
'A_52_P98698'	'Klra8'	'A_52_P561236'	'Bri3bp'	'A_52_P559975'	'Cxcr2'	'A_51_P208240'	'Tnfsf14'	'A_52_P359591'	'Zfp354b'	'A_51_P156547'	'Tcf7l1'	'A_52_P467221'	'Apbb1ip'	'A_51_P319986'	'Neil3'
'A_51_P209183'	'Cxcl14'	'A_51_P428582'	'Ak4'	'A_51_P496540'	'Sh2d1b1'	'A_52_P242544'	'Dsp'	'A_51_P257457'	'Ltbp2'	'A_51_P334199'	'Ephb3'	'A_51_P516861'	'Rapgef5'	'A_51_P147265'	'Xndr-trpc2'
'A_52_P82488'	'Cysltr1'	'A_52_P220695'	'D030029J20Rik'	'A_52_P425839'	'Retnlg'	'A_51_P110323'	'Gna14'	'A_51_P274259'	'NA'	'A_51_P399477'	'Dennd5b'	'A_51_P395899'	'NA'	'A_52_P302496'	'Fah'
'A_51_P458130'	'Tph1'	'A_52_P99341'	'Meg3'	'A_51_P262515'	'Phf11a'	'A_51_P297799'	'Rap1gap2'	'A_52_P988030'	'NA'	'A_51_P350252'	'NA'	'A_52_P162637'	'NA'	'A_51_P501248'	'Sphk1'
'A_51_P340170'	'Il20ra'	'A_52_P70856'	'NA'	'A_52_P488779'	'Pilrb2'	'A_52_P590396'	'Sort1'	'A_52_P10641'	'NA'	'A_51_P301930'	'Lrrc17'	'A_51_P226655'	'Pltp'	'A_51_P279841'	'Blnk'
'A_51_P500044'	'Vldlr'	'A_51_P339793'	'Il1rl1'	'A_52_P180373'	'NA'	'A_51_P134228'	'Hlf'	'A_51_P196207'	'Capsl'	'A_52_P639048'	'Adra1b'	'A_52_P277104'	'Bank1'	'A_52_P87713'	'Timp1'
'A_52_P149380'	'St8sia6'	'A_51_P198645'	'Parvb'	'A_52_P109430'	'Gapt'	'A_51_P242403'	'Ldhc'	'A_51_P388325'	'Clgn'	'A_51_P161830'	'Enpep'	'A_52_P829408'	'Iglv1'	'A_52_P465886'	'Gramd3'
'A_51_P277373'	'Slc8a1'	'A_52_P625171'	'Asph'	'A_52_P375021'	'Mag'	'A_51_P429308'	'NA'	'A_51_P188054'	'Ebf1'	'A_51_P104418'	'Dusp10'	'A_52_P59908'	'Tmem243'	'A_51_P414637'	'Col5a1'
'A_52_P438280'	'Bcl2'	'A_51_P268186'	'8430419L09Rik'	'A_52_P122572'	'Rasgrp4'	'A_52_P243425'	'Kcne3'	'A_52_P356343'	'Fam13a'	'A_52_P162486'	'Bgn'	'A_52_P90157'	'NA'	'A_51_P142896'	'Cd59a'
'A_51_P412027'	'Cxcr6'	'A_51_P478419'	'Unc45b'	'A_51_P271887'	'Reck'	'A_51_P317191'	'Eepd1'	'A_52_P755387'	'Eif2ak3'	'A_52_P287550'	'Krba1'	'A_51_P157840'	'Chst1'	'A_52_P390944'	'Chst3'
'A_51_P203916'	'Flt3'	'A_51_P135618'	'Dlk1'	'A_52_P607128'	'Msr1'	'A_51_P109099'	'Cited4'	'A_52_P1131985'	'Hivep3'	'A_52_P384049'	'Ttpal'	'A_51_P210143'	'NA'	'A_51_P327934'	'Rfx2'
'A_51_P120738'	'P2ry14'	'A_52_P120719'	'Rab27b'	'A_51_P253074'	'Chit1'	'A_51_P461894'	'Tnnc1'	'A_52_P304720'	'Crlf1'	'A_52_P217710'	'Fzd6'	'A_51_P237307'	'Plekhg1'	'A_52_P744437'	'D930028M14Rik'
'A_51_P166339'	'Avil'	'A_52_P67493'	'Adra2a'	'A_52_P514061'	'Padi4'	'A_51_P447976'	'Fam46c'	'A_51_P425047'	'Srpx2'	'A_51_P520699'	'NA'	'A_52_P582068'	'NA'	'A_51_P384318'	'C1ra'
'A_51_P496562'	'Slit2'	'A_52_P488427'	'Sec14l2'	'A_52_P299771'	'Bcl2a1c'	'A_52_P515677'	'NA'	'A_51_P220162'	'Notch3'	'A_52_P443701'	'Igsf9'	'A_52_P284495'	'Ankrd33b'	'A_51_P275072'	'Myadml2'
'A_52_P30312'	'Ccr9'	'A_51_P182257'	'Tex40'	'A_52_P680616'	'Klra21'	'A_52_P221824'	'Slc6a13'	'A_51_P484111'	'Matn2'	'A_51_P228817'	'Stau2'	'A_52_P450276'	'Iglv1'	'A_52_P130727'	'Ldoc1l'
'A_52_P480431'	'Skap1'	'A_51_P118225'	'Igsf5'	'A_51_P242930'	'Lat2'	'A_51_P247249'	'Alox5'	'A_52_P580707'	'Zfp781'	'A_52_P276537'	'Ralgps2'	'A_51_P441387'	'Kansl1l'	'A_51_P342652'	'Cd79b'
'A_52_P836852'	'Txk'	'A_51_P483544'	'Aass'	'A_52_P669155'	'Itgam'	'A_52_P136914'	'Nudt7'	'A_51_P122321'	'Il33'	'A_52_P291971'	'Stau2'	'A_51_P253263'	'Zfp831'	'A_52_P68735'	'Shf'
'A_52_P633300'	'Morc1'	'A_51_P312336'	'Slc14a1'	'A_52_P578732'	'Ccr5'	'A_51_P114297'	'Kifc3'	'A_51_P155813'	'Tmem255a'	'A_52_P373369'	'Phc1'	'A_51_P158418'	'A430035B10Rik'	'A_51_P512293'	'Aurkc'
'A_52_P44'	'Bcl2l2'	'A_52_P56682'	'Sla2'	'A_51_P501730'	'Crispld2'	'A_52_P301223'	'Brwd1'	'A_52_P811599'	'NA'	'A_52_P590535'	'Fbln2'	'A_51_P291417'	'Thbd'	'A_52_P16419'	'Gpd1'
'A_52_P5942'	'Cd200r3'	'A_52_P223704'	'Faah'	'A_52_P243391'	'Sema4f'	'A_52_P413756'	'Pi16'	'A_51_P337412'	'Efemp1'	'A_51_P391466'	'Pfn2'	'A_51_P420400'	'Lef1'	'A_51_P343569'	'Galnt10'
'A_51_P450854'	'NA'	'A_52_P670263'	'Tfpi'	'A_51_P268831'	'Slc2a6'	'A_51_P417854'	'Rab20'	'A_51_P144632'	'Sit1'	'A_52_P295933'	'Eya4'	'A_51_P166728'	'Pou2f2'	'A_51_P192501'	'Gramd3'
'A_51_P423000'	'Adra2a'	'A_51_P196997'	'Soat2'	'A_51_P296013'	'Sirpa'	'A_52_P630867'	'Abcc4'	'A_51_P507664'	'NA'	'A_51_P350453'	'Pdk4'	'A_52_P348704'	'Dnajb5'	'A_51_P149469'	'Actc1'
'A_52_P502717'	'Dpep2'	'A_51_P443819'	'2610034M16Rik'	'A_51_P159803'	'Nrg4'	'A_52_P417846'	'Tbkbp1'	'A_52_P261262'	'Slamf7'	'A_51_P428134'	'Lrig3'	'A_52_P452315'	'Syne2'	'A_51_P342567'	'Akap12'
'A_51_P229477'	'2900027M19Rik'	'A_52_P564653'	'Myo6'	'A_52_P63748'	'Gpr141'	'A_51_P101460'	'Dsp'	'A_51_P172241'	'NA'	'A_51_P369381'	'Slc18b1'	'A_52_P470046'	'Cyfip2'	'A_51_P336833'	'Fabp4'
'A_52_P663704'	'Podnl1'	'A_52_P365948'	'5033406O09Rik'	'A_52_P487615'	'Fam105a'	'A_51_P516705'	'Ern1'	'A_52_P489999'	'NA'	'A_52_P305685'	'NA'	'A_51_P373911'	'C1qtnf5'	'A_51_P171883'	'Palmd'
'A_52_P509886'	'Spint1'	'A_51_P229664'	'Cd27'	'A_52_P300786'	'Naip5'	'A_51_P479914'	'Pik3cb'	'A_52_P58283'	'Kcna5'	'A_51_P115817'	'Ralgps2'	'A_52_P45563'	'Slamf6'	'A_52_P18577'	'Ccdc138'
'A_51_P295621'	'NA'	'A_51_P135416'	'Mpped2'	'A_51_P249215'	'Ptger2'	'A_52_P65494'	'Iqgap2'	'A_51_P476767'	'Nnmt'	'A_52_P443578'	'Dpp4'	'A_51_P362698'	'Klhl24'	'A_51_P431329'	'Car3'
'A_52_P531693'	'Pacsin1'	'A_52_P474719'	'Lrrc16a'	'A_52_P542645'	'Itga9'	'A_51_P182796'	'Tgm2'	'A_52_P404533'	'Hspb1'	'A_51_P481930'	'Cdh15'	'A_51_P390804'	'Wisp2'	'A_51_P367081'	'Cdk14'
'A_52_P415267'	'Gm711'	'A_51_P477779'	'Rora'	'A_52_P132055'	'Cd33'	'A_51_P448671'	'Tbxas1'	'A_51_P348433'	'Rasal1'	'A_52_P661982'	'Obsl1'	'A_51_P304561'	'NA'	'A_51_P331805'	'Kctd15'
'A_52_P245620'	'NA'	'A_52_P661672'	'NA'	'A_51_P439584'	'Rhov'	'A_51_P380309'	'Ncam1'	'A_52_P464831'	'Dlx1'	'A_51_P238523'	'Shisa4'	'A_51_P104608'	'Rnase6'	'A_52_P418477'	'Tpm2'
'A_52_P264924'	'Ctsw'	'A_51_P219662'	'Pxdc1'	'A_51_P200447'	'Pkib'	'A_52_P543460'	'Pbx1'	'A_51_P227222'	'Adamts2'	'A_51_P214423'	'Tead1'	'A_52_P26991'	'Dclk1'	'A_52_P336958'	'9430020K01Rik'
'A_51_P155873'	'NA'	'A_52_P551909'	'Arhgap5'	'A_52_P311787'	'Axl'	'A_51_P349495'	'Mboat1'	'A_52_P280630'	'NA'	'A_51_P140751'	'Slc23a1'			'A_51_P401974'	'Enpp2'
'A_52_P489220'	'NA'	'A_52_P26195'	'Meis1'	'A_52_P651833'	'Soat1'	'A_51_P336599'	'Kcne3'	'A_51_P437336'	'Uaca'	'A_51_P492676'	'Sardh'			'A_51_P388478'	'Efnb1'
'A_52_P277016'	'Il2ra'	'A_51_P316935'	'8430408G22Rik'	'A_52_P668543'	'Lair1'	'A_52_P354682'	'Elovl7'	'A_51_P358445'	'Dnase1'	'A_51_P381218'	'Gulp1'			'A_51_P135379'	'Tceal8'
'A_52_P362161'	'Rab3b'	'A_52_P608322'	'Maff'	'A_51_P341801'	'Mtus1'	'A_51_P112734'	'Slc7a8'	'A_51_P337771'	'Pcdhb17'	'A_51_P164539'	'Arvcf'			'A_51_P424550'	'Slc23a3'
'A_51_P385974'	'Rapsn'	'A_51_P354913'	'Fndc5'	'A_51_P286496'	'Il2rb'	'A_52_P571290'	'Ptms'	'A_52_P354509'	'Klhdc8a'	'A_52_P493519'	'Igll1'			'A_51_P117664'	'NA'
'A_52_P244711'	'Tcf7'	'A_51_P431636'	'F2rl3'	'A_51_P508919'	'Tas1r1'	'A_51_P367763'	'Peli2'	'A_51_P475049'	'Uchl1'	'A_51_P150964'	'Pdgfrb'			'A_51_P358462'	'Ppp1r32'
'A_52_P75441'	'Tnfrsf9'	'A_52_P244'	'Rian'	'A_51_P470460'	'Zfp819'	'A_51_P239750'	'Inhba'	'A_51_P344758'	'NA'	'A_51_P279038'	'Ppargc1a'			'A_52_P470316'	'Laptm4b'
'A_52_P364727'	'Emr1'	'A_51_P424854'	'Ahsg'	'A_52_P348614'	'Osm'	'A_51_P326191'	'Serpina3g'	'A_51_P490456'	'Cidec'	'A_51_P366344'	'Tgfb1i1'			'A_51_P486217'	'Wnk4'
'A_51_P110341'	'Scgb3a1'	'A_51_P434017'	'Spon2'	'A_52_P421815'	'Hgf'	'A_51_P114966'	'Prss37'	'A_52_P630429'	'NA'	'A_51_P355589'	'Fjx1'			'A_52_P607683'	'Ppm1e'
'A_52_P373694'	'Jph4'	'A_52_P381484'	'Spon2'	'A_52_P485850'	'NA'	'A_51_P466229'	'Pdgfrl'	'A_52_P429609'	'Slamf7'	'A_51_P343613'	'Ehd2'			'A_52_P644479'	'4930523C07Rik'
'A_51_P518909'	'Serpinb12'	'A_52_P213696'	'Fndc5'	'A_52_P15461'	'Il15'	'A_51_P433843'	'Slc22a23'	'A_52_P582568'	'Ust'	'A_52_P44205'	'Magi1'			'A_51_P388329'	'Aff3'
'A_52_P372901'	'Plscr2'	'A_52_P177324'	'Dlk1'	'A_52_P556448'	'Krt86'	'A_52_P477559'	'Frmd4a'	'A_51_P345649'	'Pdgfra'	'A_51_P515605'	'Col3a1'			'A_51_P312268'	'1810062O18Rik'
'A_52_P562704'	'Slc8a1'	'A_52_P551476'	'Raph1'	'A_51_P398491'	'Trem1'	'A_52_P73134'	'Snx18'	'A_52_P123655'	'A630023P12Rik'	'A_52_P333529'	'Slco2a1'			'A_51_P416378'	'Rasal2'
'A_51_P448762'	'Txk'	'A_52_P421698'	'Cyp2u1'	'A_51_P503797'	'Lair1'	'A_52_P366443'	'Zfp111'	'A_52_P507578'	'Slamf6'	'A_51_P266546'	'Zc2hc1a'			'A_52_P153700'	'Phldb2'
'A_51_P242643'	'Skor1'	'A_51_P299866'	'Tom1l1'	'A_51_P505132'	'Rsad2'	'A_51_P392350'	'Frmd4b'	'A_51_P173162'	'NA'	'A_51_P146633'	'Bicc1'			'A_52_P78417'	'Cpe'
'A_52_P188851'	'Nefh'	'A_51_P188704'	'Unc13a'	'A_52_P86965'	'NA'	'A_52_P437066'	'NA'	'A_51_P117739'	'Figf'	'A_52_P37681'	'Fkbp9'			'A_52_P58594'	'Lipo1'
'A_51_P159042'	'Gzmd'	'A_52_P68440'	'NA'	'A_52_P47846'	'Fcgr1'	'A_51_P507290'	'Klf5'	'A_52_P67570'	'Cers4'	'A_51_P509997'	'Cox6a2'			'A_51_P326631'	'Dnah8'
'A_51_P301435'	'B3galt5'	'A_52_P260864'	'Arhgap5'	'A_51_P227718'	'Rasgrp4'	'A_51_P140460'	'Snx24'	'A_51_P114826'	'Cdh13'	'A_52_P680827'	'Abat'			'A_52_P5945'	'Ppargc1a'
'A_51_P301367'	'P2ry10'	'A_52_P421881'	'Pde3a'	'A_51_P371710'	'Tlr7'	'A_52_P477286'	'Rab8b'	'A_52_P538080'	'NA'	'A_51_P461364'	'Gpx7'			'A_51_P126484'	'Myo1b'
'A_51_P497332'	'Mycn'	'A_51_P398191'	'Auts2'	'A_52_P456640'	'Fgr'	'A_51_P176912'	'Hlcs'	'A_51_P115178'	'Scara3'	'A_51_P267354'	'Lrfn3'			'A_52_P223618'	'Rcn3'
'A_52_P36065'	'NA'	'A_51_P263033'	'Muc13'	'A_51_P470079'	'Il1r2'	'A_52_P258338'	'Mob3b'	'A_52_P312806'	'Umod'	'A_52_P400436'	'Sphk1'			'A_51_P241269'	'Actg2'
'A_51_P371279'	'Icos'	'A_51_P483159'	'Gchfr'	'A_51_P479818'	'Lonrf3'	'A_52_P609448'	'Brwd1'	'A_51_P461020'	'Snn'	'A_52_P342159'	'Nfatc4'			'A_51_P346272'	'Arhgap33'
'A_51_P465571'	'Map7d2'	'A_51_P155458'	'Dok7'	'A_51_P291950'	'Gda'	'A_51_P346874'	'1700112E06Rik'	'A_52_P906899'	'1700101C01Rik'	'A_52_P310530'	'Rbfox2'			'A_52_P578436'	'NA'
'A_52_P428345'	'Adra2c'	'A_51_P131561'	'Plet1'	'A_51_P256170'	'Akr1c18'	'A_51_P342805'	'Ptpru'	'A_52_P447284'	'Clic6'	'A_51_P264634'	'Strbp'			'A_51_P417077'	'Vill'
'A_51_P418901'	'Prss2'	'A_52_P471535'	'Ccdc116'	'A_52_P670026'	'Rsad2'	'A_51_P495212'	'Dtx4'	'A_51_P211131'	'Traf3ip2'	'A_51_P423484'	'Rbp1'			'A_51_P400217'	'Vpreb1'
'A_51_P132013'	'Cysltr2'	'A_52_P278354'	'Bmp7'	'A_52_P185876'	'Trps1'	'A_52_P618417'	'NA'	'A_52_P577484'	'Sox9'	'A_51_P300456'	'Pxdn'			'A_51_P503433'	'Ppap2b'
'A_51_P117924'	'Hoxa9'	'A_52_P94401'	'Rtn4rl1'	'A_52_P178679'	'Prss3'	'A_51_P419286'	'Batf3'	'A_51_P375862'	'Srpk3'	'A_52_P260468'	'Cecr2'			'A_51_P516860'	'Rapgef5'
'A_52_P205710'	'Myl10'	'A_52_P515572'	'Slc18a2'	'A_52_P127925'	'Tfec'	'A_52_P587738'	'P2ry2'	'A_52_P679105'	'Prss23'	'A_51_P464387'	'Hspb8'			'A_52_P536538'	'Smim8'
'A_52_P97889'	'B4galnt4'	'A_51_P290191'	'Mst1'	'A_52_P639229'	'Fgd4'	'A_52_P494081'	'P2rx1'	'A_51_P243123'	'Rpl3l'	'A_52_P398998'	'Gfra1'			'A_52_P336142'	'Abcg2'
'A_51_P365152'	'Hs3st1'	'A_51_P116407'	'Pald1'	'A_51_P465350'	'Ly86'	'A_52_P241819'	'Usp46'	'A_52_P76861'	'NA'	'A_51_P450955'	'Leprel4'			'A_51_P486810'	'Gpx2'
'A_51_P112833'	'Pkd1l2'	'A_52_P201598'	'Ube2cbp'	'A_51_P159206'	'Pld1'	'A_52_P426768'	'Cited4'	'A_52_P561161'	'Dennd5b'	'A_51_P373082'	'Bok'			'A_51_P457989'	'Rragd'
'A_52_P682768'	'Icos'	'A_52_P255849'	'Fam57a'	'A_51_P468415'	'NA'	'A_52_P467930'	'NA'	'A_52_P483391'	'Kcnk10'	'A_51_P208793'	'C1s'			'A_51_P388412'	'Cd55'
'A_52_P334562'	'Vdr'	'A_52_P514488'	'Exoc3l'	'A_51_P327651'	'Ifi44l'	'A_51_P362638'	'Trf'	'A_52_P363188'	'NA'	'A_51_P286610'	'Rabgap1l'			'A_52_P554411'	'Epn2'
'A_52_P279425'	'Cd96'	'A_51_P410715'	'Hs3st3b1'	'A_51_P381683'	'Aatk'	'A_52_P385606'	'Ckb'	'A_51_P317181'	'Pcdhb21'	'A_52_P670812'	'0610007N19Rik'			'A_51_P434859'	'NA'
'A_51_P317542'	'Slc24a2'	'A_51_P170651'	'Sema4c'	'A_52_P31697'	'Adora3'	'A_51_P457237'	'Xlr4b'	'A_51_P246543'	'Ebf3'	'A_51_P216303'	'Mmp14'			'A_52_P502828'	'Pde2a'
'A_52_P249514'	'Ccl12'	'A_51_P208922'	'Stc2'	'A_52_P533817'	'Barx2'	'A_51_P438083'	'Slc6a13'	'A_52_P947'	'2010007H06Rik'	'A_51_P432724'	'Wdr31'			'A_51_P239766'	'Plcd1'
'A_51_P298066'	'Clnk'	'A_52_P21595'	'Rab38'	'A_52_P607507'	'Olfm4'	'A_51_P466633'	'Slc16a7'	'A_51_P196174'	'NA'	'A_51_P411917'	'Gata6'			'A_52_P37826'	'Dapk1'
'A_52_P307922'	'Flt1'	'A_52_P209527'	'Rgs11'	'A_51_P199475'	'Siglec5'	'A_52_P506930'	'Plcb1'	'A_51_P449867'	'Nyx'	'A_51_P130332'	'Hspa12b'			'A_52_P158710'	'Dcbld1'
'A_52_P268911'	'Ikzf2'	'A_51_P124315'	'Hmcn2'	'A_51_P187750'	'Neurl3'	'A_51_P211786'	'NA'	'A_52_P1149257'	'Gm14207'	'A_52_P421220'	'Dzip1'			'A_51_P304397'	'Cpm'
'A_51_P461368'	'Sytl3'	'A_51_P433281'	'Mboat2'	'A_52_P26794'	'Basp1'	'A_51_P293401'	'NA'	'A_51_P126067'	'Cd2'	'A_52_P680941'	'Ghr'			'A_51_P163173'	'Rbm12b1'
'A_51_P511102'	'Cttnbp2nl'	'A_52_P356204'	'Nostrin'	'A_52_P676635'	'Trpm2'	'A_52_P151362'	'Mboat2'	'A_51_P244287'	'Lamb1'	'A_52_P487599'	'Thnsl2'			'A_51_P483699'	'Dcbld1'
'A_51_P227962'	'Dynlrb2'	'A_51_P261164'	'F2rl2'	'A_52_P393314'	'P2rx7'	'A_51_P502225'	'Slc22a4'	'A_52_P440284'	'Mxra7'	'A_51_P149562'	'Apbb2'
'A_51_P107020'	'Kif5a'			'A_52_P650307'	'Rassf4'	'A_51_P111595'	'Dstyk'	'A_51_P227345'	'Dpep1'	'A_51_P456721'	'Azgp1'
'A_52_P550858'	'Ifi44'			'A_51_P190639'	'NA'	'A_51_P382970'	'Itga9'	'A_51_P159792'	'Col15a1'	'A_52_P35048'	'Serpinf1'
'A_52_P293443'	'Epas1'			'A_51_P123625'	'Irg1'	'A_52_P584874'	'Kdm5b'	'A_52_P651316'	'Cd79a'	'A_52_P129388'	'Col27a1'
'A_52_P418901'	'Mecom'			'A_52_P356313'	'NA'	'A_52_P2659'	'NA'	'A_52_P616567'	'NA'	'A_52_P311022'	'Gfra1'
'A_52_P612137'	'Runx1t1'			'A_51_P374203'	'Cxcl16'	'A_51_P297346'	'Scamp1'	'A_51_P451632'	'5031410I06Rik'	'A_51_P122425'	'Ctf1'
'A_52_P244702'	'Tcf7'			'A_52_P116006'	'Gda'	'A_52_P60056'	'Tmem40'	'A_52_P1140740'	'NA'	'A_52_P449417'	'Vangl1'
'A_52_P201482'	'Prickle2'			'A_51_P240384'	'Trps1'	'A_51_P409893'	'Prkar2a'	'A_51_P429567'	'Lmod1'	'A_52_P615877'	'Cdc25b'
'A_51_P409452'	'Cldn11'			'A_52_P5696'	'Gramd1b'	'A_51_P253527'	'Rffl'	'A_51_P514161'	'Gm5662'	'A_52_P222003'	'Vpreb2'
'A_51_P268094'	'Serpine2'			'A_52_P481423'	'Cttnbp2nl'	'A_52_P481493'	'Fkbp5'	'A_51_P117903'	'Ighg'	'A_52_P418791'	'Rbp1'
'A_52_P193611'	'Pkd2l1'			'A_51_P130115'	'Spink2'	'A_52_P476029'	'8430427H17Rik'	'A_51_P404077'	'Fzd2'	'A_52_P518997'	'Epha2'
'A_52_P607060'	'Nebl'			'A_51_P303791'	'9530076L18'	'A_51_P284730'	'Fam217b'	'A_52_P36315'	'Eya1'	'A_52_P143982'	'Il17rc'
'A_52_P489295'	'Adamts1'			'A_52_P266132'	'Fgl2'	'A_51_P237893'	'Itgb3'	'A_52_P345301'	'Ccdc37'	'A_51_P230287'	'Sorcs2'
'A_51_P511612'	'NA'			'A_52_P516296'	'Oas3'	'A_52_P212473'	'C730049O14Rik'	'A_52_P167125'	'Ppp3cb'	'A_51_P120239'	'Ptrf'
'A_52_P179309'	'Gria3'			'A_51_P211998'	'Sgms2'	'A_52_P628615'	'Fyb'	'A_51_P401659'	'Sspn'	'A_51_P489452'	'Cdo1'
'A_51_P333274'	'Gzmb'			'A_51_P315820'	'Prss57'	'A_51_P153995'	'Gp9'	'A_51_P183746'	'Prrx2'	'A_52_P236426'	'Cers4'
'A_51_P309727'	'Cyp11a1'			'A_52_P179035'	'Ptplad2'	'A_52_P261868'	'Rgs3'	'A_52_P325161'	'NA'	'A_52_P121525'	'Strbp'
'A_51_P131335'	'Lrrc66'			'A_51_P275764'	'Acpp'	'A_52_P2800'	'Aifm2'	'A_51_P266248'	'NA'	'A_51_P196596'	'Trim2'
'A_51_P322941'	'Dok7'			'A_52_P371237'	'Nrp1'	'A_52_P451389'	'Rab3d'	'A_51_P188114'	'Eps8'	'A_51_P412914'	'Efs'
'A_52_P613868'	'Tph1'			'A_51_P257938'	'Tacstd2'	'A_51_P231499'	'Enpp1'	'A_52_P141628'	'Slc23a1'	'A_52_P223194'	'Abcb4'
'A_51_P368012'	'Mdfi'			'A_52_P345946'	'NA'	'A_51_P223025'	'Dock5'	'A_51_P295085'	'Ogn'	'A_51_P479583'	'Obsl1'
'A_52_P265965'	'Trim36'			'A_51_P135148'	'Slpi'	'A_52_P664853'	'Csf2rb'	'A_52_P483983'	'NA'	'A_51_P279639'	'Col6a2'
'A_51_P426904'	'Klra23'			'A_52_P331762'	'Lmo1'	'A_51_P316616'	'Smagp'	'A_51_P209736'	'Atoh8'	'A_51_P287069'	'Serpinh1'
'A_52_P580853'	'Ccr2'			'A_51_P287635'	'P2ry2'	'A_51_P272876'	'NA'	'A_52_P417368'	'Dpp4'	'A_51_P337195'	'Pipox'
'A_52_P492411'	'Serpinb9'			'A_52_P127130'	'Msr1'	'A_52_P527924'	'Slc16a10'	'A_51_P227445'	'NA'	'A_51_P195215'	'Fam149a'
'A_52_P376169'	'Lypd6'			'A_52_P328006'	'Ppm1h'	'A_52_P373251'	'Atp11a'	'A_52_P1188668'	'Gabpb1'	'A_51_P110529'	'Plxna2'
'A_52_P14778'	'Piwil4'			'A_52_P414065'	'Mgl2'	'A_52_P357177'	'Mtus1'	'A_52_P53507'	'NA'	'A_51_P216965'	'Fkbp10'
'A_51_P304478'	'Fam155a'			'A_51_P119760'	'H2-Aa'	'A_52_P576854'	'Osgin1'	'A_51_P107302'	'Cav1'	'A_51_P336770'	'Aebp1'
'A_51_P501364'	'Tbx21'			'A_52_P29615'	'Rab27a'	'A_52_P466853'	'Bmyc'	'A_51_P336070'	'Lctl'	'A_51_P479132'	'Zcchc3'
'A_51_P199168'	'Cidea'			'A_51_P291501'	'Ccno'	'A_51_P286488'	'Ier3'	'A_52_P63728'	'Osr1'	'A_51_P329949'	'Fam13a'
'A_51_P234956'	'Xcl1'			'A_51_P279197'	'Atxn1'	'A_51_P292008'	'Gpx3'	'A_51_P267796'	'Ddr2'	'A_52_P245119'	'Slc16a1'
'A_51_P421294'	'Glrp1'			'A_52_P302433'	'Plau'	'A_52_P287456'	'Gca'	'A_51_P156955'	'Cfd'	'A_52_P550173'	'Slamf1'
'A_51_P478722'	'Tgtp1'			'A_52_P86935'	'Mocos'	'A_51_P101545'	'Hgfac'	'A_52_P269942'	'Cpt1c'	'A_52_P476431'	'Evc'
'A_51_P179258'	'Kif26b'			'A_51_P141413'	'Clec10a'	'A_52_P228277'	'Spns3'	'A_52_P190807'	'Fam92a'	'A_52_P216672'	'Klk8'
'A_51_P352076'	'Itgae'			'A_51_P462192'	'Olr1'	'A_51_P194415'	'Slco3a1'	'A_51_P426270'	'Mgp'	'A_51_P331900'	'Dlg3'
'A_51_P436610'	'NA'			'A_51_P165182'	'Batf2'	'A_51_P289647'	'Mb21d1'	'A_52_P325918'	'5930430L01Rik'	'A_51_P103819'	'Trib2'
'A_52_P481957'	'Grem1'			'A_52_P308413'	'1810011H11Rik'	'A_51_P258098'	'Tmem176a'	'A_52_P26161'	'Ptx3'	'A_51_P356493'	'Bicc1'
'A_52_P646858'	'Car12'			'A_51_P350666'	'Peli2'	'A_52_P579352'	'Lifr'	'A_51_P419801'	'D130062J21Rik'	'A_52_P867663'	'Bicc1'
'A_52_P322941'	'Gm11992'			'A_51_P278868'	'H2-DMb1'	'A_51_P403243'	'Ccdc116'	'A_52_P273394'	'Igll1'	'A_51_P473277'	'Tspan6'
'A_52_P330289'	'Inpp4b'			'A_51_P264227'	'Gpr160'	'A_52_P574668'	'Nt5e'	'A_52_P727235'	'NA'	'A_51_P500135'	'Ndrg4'
'A_51_P334209'	'Eya2'			'A_52_P376360'	'Pdgfc'	'A_52_P340136'	'Cyp4a10'	'A_52_P58494'	'Tusc5'	'A_51_P229602'	'Plxna2'
'A_51_P366513'	'Papss2'			'A_52_P669510'	'NA'	'A_52_P244312'	'Svip'	'A_52_P195602'	'Cplx2'	'A_51_P293715'	'Fgfrl1'
'A_52_P242480'	'Adamts20'			'A_52_P368690'	'NA'	'A_51_P493816'	'Rab44'	'A_52_P178236'	'NA'	'A_52_P419247'	'Trim2'
'A_52_P533841'	'Cyp4f16'			'A_52_P517098'	'Il18rap'	'A_52_P448796'	'Notch2'	'A_51_P257292'	'Pcdhb5'	'A_51_P338664'	'Hist3h2ba'
'A_52_P504787'	'Epha7'			'A_52_P613255'	'Ncam1'	'A_52_P484194'	'Il1rl1'	'A_52_P496772'	'Vangl2'	'A_51_P384148'	'Ryk'
'A_52_P380301'	'Unc5c'			'A_52_P653654'	'Atp1a3'	'A_51_P314186'	'Syne1'	'A_52_P30451'	'Ppp1r3c'	'A_52_P180518'	'Epb4.1l5'
'A_52_P675395'	'Ackr3'			'A_51_P172663'	'Usp2'	'A_52_P564962'	'NA'	'A_51_P405912'	'Lmcd1'	'A_51_P406346'	'Magi1'
'A_51_P340987'	'Garnl3'			'A_52_P371135'	'C130050O18Rik'	'A_51_P463120'	'Ptplad2'	'A_52_P176333'	'Inadl'	'A_51_P473272'	'Tspan6'
'A_52_P68221'	'Gria3'			'A_52_P474294'	'Iqgap2'	'A_51_P233583'	'Clec1b'	'A_51_P307316'	'Syde1'	'A_51_P177390'	'Zfp820'
'A_51_P201982'	'Angpt2'			'A_52_P459609'	'Iqgap2'	'A_51_P424338'	'Nqo1'	'A_51_P345699'	'Tnnt3'	'A_52_P46447'	'Crim1'
'A_51_P368123'	'Nkx2-3'			'A_51_P181517'	'Fcgr4'	'A_51_P433837'	'Slc22a23'	'A_52_P580159'	'Soga2'	'A_51_P180629'	'Cdc42ep1'
'A_52_P615348'	'Igsf5'			'A_51_P487555'	'Cd7'	'A_51_P448618'	'Slc16a10'	'A_51_P350748'	'Zcchc18'	'A_51_P368496'	'Tmem98'
'A_52_P413515'	'Ikzf2'			'A_51_P306710'	'Cldn15'	'A_51_P169516'	'NA'	'A_51_P345549'	'Nkd2'	'A_52_P212597'	'Hook1'
'A_51_P471791'	'St8sia6'			'A_51_P205008'	'Lst1'	'A_51_P194609'	'Prss34'	'A_51_P287823'	'Scn11a'	'A_52_P326548'	'Fhod3'
'A_51_P162209'	'Tpbg'			'A_52_P255300'	'Nhsl2'	'A_51_P407165'	'Abhd5'	'A_52_P423364'	'Fbxl7'	'A_52_P417437'	'Gab1'
'A_52_P34058'	'Klra3'			'A_51_P444666'	'Tmem106a'	'A_51_P305628'	'Atp8a2'	'A_51_P318182'	'NA'	'A_51_P154596'	'Npdc1'
'A_51_P309733'	'Cyp11a1'			'A_51_P281033'	'Coro2a'			'A_51_P104687'	'Gh'	'A_52_P513153'	'NA'
'A_52_P108850'	'St8sia1'			'A_51_P122268'	'B4galt6'			'A_51_P156222'	'Elfn1'	'A_52_P480088'	'Col27a1'
'A_52_P573517'	'BC049762'			'A_51_P515639'	'Csf3r'			'A_51_P172390'	'1500002F19Rik'	'A_51_P403578'	'1810059H22Rik'
				'A_52_P366666'	'Dtx4'			'A_51_P418029'	'Mum1l1'	'A_52_P634218'	'C1s'
				'A_52_P419455'	'Adora2b'			'A_51_P171616'	'Wnt10a'	'A_51_P481489'	'NA'
				'A_51_P136294'	'Ms4a4b'			'A_52_P235880'	'Gm5134'	'A_52_P30328'	'Tmem163'
				'A_52_P146877'	'H2-DMb1'			'A_52_P646895'	'Rag1'	'A_52_P315976'	'Tpm2'
				'A_51_P432678'	'Itgb2l'			'A_51_P350817'	'Cnn1'
				'A_51_P108459'	'Gpr65'			'A_52_P496956'	'Acsbg1'
				'A_51_P413059'	'Mcpt8'			'A_52_P37091'	'NA'
				'A_52_P553885'	'Tmem71'			'A_51_P300493'	'Lox'
				'A_51_P182311'	'Clec2i'			'A_52_P334179'	'NA'
				'A_51_P467798'	'Fam129a'			'A_52_P142143'	'Jph2'
				'A_52_P1196772'	'Anxa2'			'A_52_P566325'	'Ccdc37'
				'A_52_P408826'	'9530083O12Rik'			'A_51_P210708'	'NA'
				'A_52_P189005'	'Gk5'			'A_51_P368237'	'Dnah1'
				'A_51_P330331'	'Cybb'			'A_51_P387437'	'Sbsn'
				'A_51_P382789'	'Adora3'			'A_51_P258473'	'NA'
				'A_51_P342688'	'Itk'			'A_52_P400905'	'NA'
				'A_51_P100298'	'Stx3'			'A_51_P150876'	'Lypd3'
				'A_51_P492707'	'Ptpro'			'A_52_P319326'	'Svep1'
				'A_51_P484027'	'AF251705'			'A_51_P150145'	'NA'
				'A_51_P316311'	'NA'			'A_52_P32750'	'Il7r'
				'A_51_P140710'	'Ccl3'			'A_51_P327983'	'4833427G06Rik'
				'A_52_P253102'	'NA'			'A_52_P87804'	'Mfsd4'
				'A_51_P327511'	'Fgl2'			'A_52_P600555'	'NA'
				'A_52_P966930'	'NA'			'A_51_P118300'	'Sncg'
				'A_51_P105068'	'Lypd6b'			'A_52_P422185'	'1810059H22Rik'
				'A_51_P407841'	'Cd200r1'			'A_52_P496775'	'Vangl2'
				'A_52_P417890'	'Il1r2'			'A_51_P244497'	'Plin1'
				'A_52_P200686'	'Gpr114'			'A_51_P311476'	'Rgma'
				'A_52_P59346'	'A430106F12Rik'			'A_52_P602188'	'Sned1'
				'A_52_P241640'	'4930599N23Rik'			'A_51_P309234'	'NA'
								'A_52_P177142'	'NA'
								'A_51_P405638'	'LOC544905'
								'A_52_P210078'	'Acta2'
								'A_52_P212782'	'Nkd2'
								'A_52_P121342'	'Nrxn1'
								'A_51_P512384'	'Timp1'
								'A_51_P249777'	'Vangl2'
								'A_51_P212420'	'Lama4'
								'A_52_P368473'	'Mid2'
								'A_51_P318755'	'Tmc5'
								'A_51_P501145'	'Lef1'
								'A_52_P113085'	'Pdzd2'
								'A_51_P443443'	'Gon4l'
								'A_51_P177965'	'Endou'
								'A_52_P61735'	'Flnc'
								'A_51_P107686'	'Foxc1'
								'A_51_P288876'	'Tmem45a'
								'A_52_P93837'	'Mme'
								'A_51_P487244'	'Adamts7'
								'A_51_P501773'	'Slc35f3'
								'A_52_P1053160'	'Fam129c'
								'A_52_P35895'	'Akap2'
								'A_52_P165657'	'Dnase1l3'
								'A_51_P333111'	'Aox1'
								'A_52_P566840'	'Gpr110'
								'A_52_P90805'	'Lrrc15'
								'A_51_P115601'	'NA'
								'A_52_P440885'	'9630023C09Rik'
								'A_51_P202050'	'Dtx1'
								'A_51_P264934'	'Matn4'
								'A_51_P131687'	'Cnrip1'
								'A_51_P358755'	'Nsg1'
								'A_52_P409076'	'Sema5a'
								'A_51_P140803'	'Slco1b2'
								'A_52_P672850'	'Plcg1'
								'A_52_P38208'	'Arpp21'
								'A_51_P234233'	'Adam6b'
								'A_52_P795654'	'NA'
								'A_51_P186703'	'Fbln5'
								'A_52_P490032'	'Rragd'
								'A_51_P503494'	'Arc'
								'A_51_P404815'	'Apol6'
								'A_51_P257419'	'Lhx2'
								'A_51_P304239'	'Loxl1'
								'A_51_P188111'	'Eps8'
								'A_52_P765764'	'NA'
								'A_51_P407248'	'Antxr1'
								'A_51_P123676'	'Synpo'
								'A_51_P157083'	'Gas1'
								'A_51_P291062'	'Col16a1'
								'A_51_P453909'	'Cyp2f2'
								'A_52_P519737'	'Scml4'
								'A_52_P923110'	'6330509M05Rik'
								'A_52_P473966'	'Kdelr3'
								'A_52_P359061'	'Pfn2'
								'A_51_P168613'	'Nuak1'
								'A_51_P319460'	'Osmr'
								'A_52_P198435'	'Rasgrp3'
								'A_51_P247883'	'Col5a2'
								'A_52_P619738'	'Gramd3'
								'A_51_P431888'	'Radil'
								'A_52_P334329'	'Cnrip1'
								'A_52_P564544'	'Fabp4'
								'A_52_P471175'	'NA'
								'A_51_P138450'	'Gjc1'
								'A_52_P575900'	'Bglap'
								'A_51_P488196'	'Bmper'
								'A_51_P367780'	'Adamtsl2'
								'A_51_P348857'	'Pou6f1'
								'A_52_P586851'	'Efs'
								'A_52_P233701'	'Cbln2'
								'A_52_P648524'	'Dio3'
								'A_52_P237087'	'Cd180'
								'A_51_P415775'	'Tmtc1'
								'A_52_P437421'	'Bmper'
								'A_51_P497937'	'Gjc2'
								'A_52_P3276'	'Medag'
								'A_52_P24896'	'NA'
								'A_51_P486121'	'NA'
								'A_51_P210510'	'Sparcl1'
								'A_51_P177562'	'Cpt1c'
								'A_52_P593890'	'Nnt'
								'A_52_P685021'	'Cxcl12'
								'A_52_P323484'	'Islr'
								'A_52_P131812'	'Kirrel'
								'A_52_P443201'	'Jakmip1'
								'A_52_P157837'	'NA'
								'A_51_P377094'	'Col1a1'
								'A_52_P486260'	'Prelp'
								'A_51_P216108'	'Rps6kl1'
								'A_51_P122855'	'Pax5'
								'A_51_P515649'	'Pcdhb22'
								'A_52_P197722'	'Hmgcll1'
								'A_52_P449871'	'Id4'
								'A_52_P371175'	'Pcmtd1'
