# Supplementary material for: Retrovirus-Mediated Expression of E2A-PBX1 Blocks Lymphoid Fate but Permits Retention of Myeloid Potential in Early Hematopoietic Progenitors
Source: PLoS One. 2015 Jun 22;10(6):e0130495. doi: 10.1371/journal.pone.0130495 (PMC4476730; doi:10.1371/journal.pone.0130495)
Supplement: S4 Table — (XLSX) [file pone.0130495.s006.xlsx]

## Sheet: Table S4
KEGG_PATHWAY term	Gene count	PValue	Probe IDs
Cytokine-cytokine receptor interaction	76	4.3364e-13	A_51_P203916, A_51_P114462, A_52_P578732, A_52_P190405, A_52_P348614, A_51_P412027, A_51_P146753, A_51_P351015, A_51_P456952, A_52_P451073, A_52_P208763, A_51_P388281, A_51_P509573, A_51_P291361, A_52_P570471, A_52_P15461, A_51_P428372, A_51_P464478, A_51_P234956, A_52_P52618, A_51_P185660, A_51_P245989, A_52_P277016, A_51_P286496, A_52_P325706, A_51_P415855, A_52_P460584, A_52_P279329, A_51_P340…
Hematopoietic cell lineage	33	9.52958e-09	A_52_P229536, A_51_P203916, A_52_P63892, A_51_P415863, A_51_P320852, A_51_P515639, A_51_P271503, A_51_P296755, A_51_P438283, A_51_P375146, A_52_P669155, A_51_P237865, A_52_P518922, A_51_P260889, A_51_P400884, A_51_P285206, A_52_P417890, A_51_P470079, A_52_P223495, A_51_P222741, A_51_P185415, A_51_P230716, A_51_P464530, A_51_P487555, A_51_P328275, A_52_P132055, A_52_P602091, A_51_P365885, A_51_P34…
Cell adhesion molecules (CAMs)	44	1.05138e-06	A_51_P131364, A_52_P189812, A_52_P63892, A_51_P418375, A_52_P613255, A_51_P380309, A_52_P351816, A_51_P371279, A_51_P359603, A_51_P473734, A_51_P230267, A_52_P74680, A_52_P542645, A_51_P432678, A_52_P223495, A_51_P481958, A_52_P375021, A_51_P139410, A_51_P278868, A_51_P262208, A_51_P359272, A_52_P627116, A_51_P137336, A_52_P186033, A_51_P449325, A_52_P152133, A_52_P57843, A_52_P343306, A_52_P1100…
Lysosome	34	2.22431e-05	A_51_P211491, A_51_P256202, A_51_P349341, A_51_P221612, A_51_P468415, A_52_P264924, A_51_P166099, A_52_P485007, A_52_P130982, A_51_P459661, A_52_P62085, A_52_P504361, A_51_P186476, A_51_P423981, A_51_P428683, A_52_P195839, A_51_P370050, A_52_P35960, A_51_P517145, A_52_P516091, A_51_P453111, A_51_P246844, A_51_P282667, A_51_P423456, A_52_P142807, A_52_P590396, A_51_P516456, A_52_P30550, A_51_P3846…
Intestinal immune network for IgA production	20	3.75335e-05	A_52_P63892, A_51_P156274, A_51_P257934, A_51_P371279, A_51_P174723, A_51_P473734, A_51_P359603, A_52_P146877, A_51_P237865, A_51_P400884, A_52_P74680, A_52_P223495, A_51_P222741, A_51_P278868, A_51_P185415, A_51_P230716, A_51_P328275, A_52_P1391, A_51_P449325, A_52_P118591, A_52_P682768, A_52_P343306, A_52_P15461, A_52_P145861, A_51_P217218, A_52_P30312, A_52_P162967
Graft-versus-host disease	20	0.000114482	A_52_P189812, A_51_P438283, A_51_P174723, A_51_P473734, A_52_P146877, A_51_P230267, A_52_P335178, A_51_P426904, A_52_P74680, A_51_P222741, A_51_P278868, A_52_P390127, A_52_P1391, A_52_P152133, A_51_P449325, A_52_P98698, A_52_P34058, A_52_P343306, A_51_P385099, A_52_P145861, A_51_P217218, A_51_P333274, A_52_P100926, A_52_P162967, A_52_P581082, A_51_P468308
Dilated cardiomyopathy	27	0.000115954	A_51_P465449, A_52_P63892, A_52_P313285, A_52_P313284, A_51_P439803, A_52_P81210, A_51_P451075, A_52_P586141, A_52_P351816, A_51_P359603, A_52_P518922, A_52_P16482, A_51_P400884, A_51_P309917, A_52_P542645, A_52_P223495, A_52_P168097, A_51_P230716, A_51_P327796, A_51_P392459, A_51_P461894, A_51_P328275, A_51_P441622, A_52_P569001, A_52_P459564, A_52_P364140, A_51_P484671, A_52_P322181, A_51_P4987…
Glycolysis / Gluconeogenesis	22	0.000132407	A_51_P130028, A_52_P223083, A_51_P364140, A_51_P368074, A_52_P614417, A_52_P102773, A_51_P249024, A_52_P349939, A_51_P364146, A_52_P586004, A_51_P425284, A_52_P479958, A_51_P220681, A_52_P674530, A_51_P264495, A_51_P506356, A_51_P433824, A_52_P150212, A_51_P182828, A_51_P426886, A_51_P378856, A_52_P98387, A_52_P600398, A_51_P242403, A_52_P347412, A_51_P310896, A_51_P328539, A_51_P204080, A_51_P34…
ECM-receptor interaction	24	0.000388178	A_52_P363951, A_52_P229536, A_52_P63892, A_52_P351816, A_51_P375146, A_51_P359603, A_52_P518922, A_52_P401504, A_51_P400884, A_51_P358765, A_51_P309917, A_51_P289889, A_52_P542645, A_52_P223495, A_51_P464530, A_51_P327796, A_51_P221014, A_52_P337086, A_51_P346243, A_51_P292276, A_52_P459564, A_52_P364140, A_51_P375138, A_52_P282741, A_51_P268944, A_51_P309920, A_51_P382970, A_51_P153995, A_52_P55…
Hypertrophic cardiomyopathy (HCM)	24	0.000468545	A_51_P465449, A_52_P63892, A_52_P313285, A_51_P439803, A_52_P313284, A_52_P81210, A_51_P451075, A_52_P173344, A_52_P351816, A_51_P359603, A_52_P518922, A_52_P16482, A_51_P400884, A_51_P309917, A_52_P542645, A_52_P223495, A_52_P168097, A_51_P327796, A_51_P392459, A_51_P461894, A_52_P569001, A_52_P459564, A_52_P364140, A_51_P498720, A_51_P385099, A_51_P398621, A_51_P217218, A_51_P268944, A_51_P3099…
Leukocyte transendothelial migration	30	0.000767228	A_51_P479914, A_51_P330331, A_52_P222891, A_51_P179131, A_52_P63892, A_51_P418375, A_51_P401797, A_51_P439803, A_52_P184435, A_52_P260864, A_52_P351816, A_51_P377452, A_52_P669155, A_51_P409452, A_51_P400884, A_52_P507214, A_51_P432678, A_51_P131800, A_51_P207031, A_52_P223495, A_51_P481958, A_51_P262208, A_51_P246345, A_51_P364714, A_51_P392459, A_52_P444628, A_51_P347862, A_52_P424970, A_51_P11…
Chemokine signaling pathway	41	0.00082356	A_51_P479914, A_52_P559975, A_51_P114462, A_52_P578732, A_51_P495825, A_52_P586141, A_51_P412027, A_52_P580853, A_52_P583291, A_51_P415688, A_52_P638459, A_51_P355360, A_51_P207031, A_51_P241074, A_51_P284665, A_51_P441622, A_52_P208763, A_51_P388281, A_52_P99888, A_51_P509573, A_52_P506930, A_52_P70255, A_51_P428372, A_51_P234956, A_52_P175003, A_51_P385054, A_51_P185660, A_52_P336629, A_52_P351…
Jak-STAT signaling pathway	35	0.00144231	A_51_P279606, A_51_P479914, A_51_P235984, A_51_P415863, A_52_P190405, A_51_P515639, A_52_P348614, A_52_P281033, A_52_P53906, A_51_P495825, A_51_P237865, A_51_P288406, A_51_P219109, A_52_P368532, A_52_P664853, A_52_P514391, A_51_P146753, A_51_P456952, A_51_P355360, A_52_P579352, A_51_P185415, A_52_P297113, A_51_P463003, A_51_P365189, A_52_P492939, A_51_P291361, A_52_P70255, A_52_P15461, A_52_P5052…
Arrhythmogenic right ventricular cardiomyopathy (ARVC)	21	0.00153947	A_52_P242544, A_52_P313285, A_52_P63892, A_51_P439803, A_52_P313284, A_52_P81210, A_51_P451075, A_52_P316355, A_52_P351816, A_51_P359603, A_52_P518922, A_52_P16482, A_52_P244711, A_51_P400884, A_51_P309917, A_52_P542645, A_52_P223495, A_52_P168097, A_51_P327796, A_51_P347862, A_52_P549815, A_52_P569001, A_52_P459564, A_52_P364140, A_51_P498720, A_51_P398621, A_51_P268944, A_51_P309920, A_52_P4738…
Glutathione metabolism	16	0.00253377	A_51_P353735, A_52_P126782, A_52_P431662, A_51_P479311, A_51_P201709, A_52_P346738, A_51_P391996, A_52_P641758, A_51_P359625, A_51_P292008, A_52_P84096, A_52_P415215, A_51_P327585, A_52_P672627, A_52_P91604, A_51_P155313, A_51_P187082, A_52_P379256, A_52_P684378, A_51_P390676, A_51_P454949, A_51_P468073, A_51_P320089, A_51_P300709, A_51_P242166
Asthma	12	0.00269898	A_51_P230716, A_51_P328275, A_52_P1391, A_51_P449325, A_51_P234975, A_52_P343306, A_51_P385099, A_51_P473734, A_52_P146877, A_51_P237865, A_51_P405476, A_52_P74680, A_51_P222741, A_51_P278868, A_51_P185415
Type I diabetes mellitus	18	0.00295699	A_52_P189812, A_51_P438283, A_52_P1172972, A_51_P174723, A_51_P473734, A_52_P146877, A_51_P230267, A_52_P335178, A_52_P260339, A_52_P409760, A_52_P74680, A_51_P351015, A_51_P222741, A_51_P278868, A_51_P292116, A_52_P1391, A_52_P152133, A_51_P449325, A_52_P343306, A_51_P385099, A_52_P145861, A_51_P333274, A_52_P100926, A_52_P581082, A_52_P162967
Allograft rejection	17	0.00304939	A_51_P230716, A_52_P189812, A_52_P1391, A_51_P328275, A_51_P449325, A_52_P152133, A_52_P343306, A_51_P385099, A_52_P146877, A_51_P473734, A_51_P174723, A_52_P145861, A_51_P230267, A_51_P333274, A_52_P335178, A_51_P237865, A_52_P162967, A_52_P581082, A_52_P74680, A_51_P185415, A_51_P278868, A_51_P222741
Pentose phosphate pathway	10	0.00489775	A_52_P223083, A_51_P368074, A_51_P426886, A_51_P443314, A_51_P353735, A_51_P378856, A_52_P98387, A_51_P187082, A_52_P470869, A_51_P425284, A_52_P347412, A_51_P391996, A_51_P220681, A_51_P310896, A_52_P84096, A_52_P83549
Natural killer cell mediated cytotoxicity	28	0.00500174	A_52_P26766, A_51_P479914, A_52_P286350, A_52_P460230, A_51_P261517, A_52_P190405, A_52_P170188, A_52_P408757, A_51_P448741, A_52_P335178, A_51_P352875, A_51_P426904, A_51_P432678, A_51_P205209, A_51_P262208, A_51_P230716, A_52_P390127, A_51_P220135, A_51_P241074, A_52_P663600, A_51_P328275, A_52_P541344, A_52_P424970, A_52_P243249, A_52_P98698, A_52_P34058, A_51_P466378, A_51_P385099, A_51_P3332…
Arachidonic acid metabolism	21	0.00552515	A_52_P660648, A_51_P430462, A_51_P402760, A_51_P481159, A_52_P533841, A_52_P126782, A_51_P201709, A_51_P448664, A_51_P520310, A_51_P238094, A_51_P292008, A_52_P214126, A_52_P224760, A_51_P101955, A_51_P247249, A_51_P279100, A_51_P354792, A_51_P487869, A_52_P340136, A_52_P684378, A_51_P448671, A_51_P254855, A_51_P433360, A_52_P214134, A_51_P468073, A_51_P252565, A_52_P421698
Sulfur metabolism	6	0.00597212	A_51_P249360, A_51_P211786, A_51_P464023, A_51_P126864, A_51_P366513, A_52_P415750, A_51_P275101, A_51_P196127
Galactose metabolism	10	0.00649244	A_51_P243304, A_52_P223083, A_51_P291260, A_51_P368074, A_52_P102773, A_51_P249024, A_51_P378856, A_52_P586004, A_52_P164797, A_52_P234073, A_52_P485850, A_51_P310896, A_52_P674530, A_51_P204080
Glycosphingolipid biosynthesis	7	0.00651073	A_52_P234073, A_51_P453111, A_51_P117130, A_51_P282667, A_51_P301435, A_52_P108850, A_52_P504268
Focal adhesion	40	0.00735456	A_51_P479914, A_52_P63892, A_52_P575217, A_52_P351816, A_51_P359603, A_52_P401504, A_52_P514391, A_52_P542645, A_52_P223495, A_51_P241074, A_51_P392459, A_51_P484998, A_51_P347862, A_52_P459564, A_51_P268944, A_52_P205710, A_51_P382970, A_51_P385054, A_52_P553890, A_52_P145912, A_52_P219314, A_52_P363951, A_52_P222891, A_51_P179131, A_51_P373163, A_51_P439803, A_51_P433870, A_52_P520859, A_52_P66…
Amino sugar and nucleotide sugar metabolism	13	0.0107055	A_51_P243304, A_51_P453111, A_51_P282667, A_52_P479435, A_51_P219542, A_51_P368074, A_51_P175841, A_51_P426886, A_52_P102773, A_51_P249024, A_51_P429212, A_52_P586004, A_51_P501550, A_52_P347412, A_52_P674530, A_51_P204080, A_51_P253074
ABC transporters	13	0.0128733	A_51_P246844, A_51_P283507, A_51_P245368, A_52_P630867, A_52_P267505, A_52_P601688, A_52_P491507, A_52_P665675, A_52_P491508, A_52_P91265, A_52_P485007, A_51_P202801, A_51_P305896, A_51_P443082, A_51_P290526, A_51_P100327, A_51_P449878, A_52_P94299
NOD-like receptor signaling pathway	16	0.0146195	A_51_P265026, A_51_P153565, A_52_P300786, A_52_P249514, A_52_P208763, A_52_P243249, A_51_P142861, A_51_P181691, A_51_P436652, A_51_P385099, A_51_P217218, A_51_P234113, A_52_P179785, A_51_P438820, A_51_P438821, A_51_P286737, A_51_P511315, A_52_P638459
Starch and sucrose metabolism	11	0.0167697	A_52_P228932, A_51_P211491, A_51_P291260, A_51_P308362, A_51_P368074, A_51_P426886, A_52_P102773, A_51_P249024, A_52_P586004, A_51_P501550, A_52_P347412, A_52_P485850, A_52_P674530, A_51_P204080, A_51_P231499
Fructose and mannose metabolism	11	0.0203107	A_52_P223083, A_51_P433824, A_51_P304437, A_52_P102773, A_51_P359586, A_51_P249024, A_52_P98387, A_51_P378856, A_52_P586004, A_51_P425284, A_51_P220681, A_51_P310896, A_52_P674530, A_51_P204080, A_52_P140394
Regulation of actin cytoskeleton	40	0.030804	A_51_P479914, A_52_P63892, A_51_P205028, A_51_P303424, A_52_P575217, A_52_P351816, A_51_P484030, A_51_P403260, A_52_P104824, A_51_P359603, A_51_P415688, A_52_P542645, A_51_P432678, A_52_P223495, A_51_P262208, A_51_P241074, A_51_P392459, A_51_P347862, A_52_P459564, A_51_P268944, A_52_P205710, A_51_P385054, A_51_P382970, A_52_P553890, A_52_P145912, A_51_P192162, A_52_P668900, A_52_P549279, A_52_P22…
Toll-like receptor signaling pathway	21	0.0365952	A_51_P479914, A_51_P278686, A_51_P421876, A_52_P190405, A_51_P371710, A_51_P174723, A_51_P452629, A_51_P358765, A_52_P638459, A_52_P149835, A_51_P241074, A_51_P454008, A_51_P222280, A_51_P140710, A_52_P676956, A_52_P243249, A_51_P176893, A_51_P509573, A_51_P385099, A_51_P172853, A_52_P70255, A_52_P145861, A_51_P217218, A_52_P505218, A_52_P70261, A_51_P106745
Glycosphingolipid biosynthesis	6	0.0401822	A_51_P453111, A_51_P282667, A_52_P108850, A_52_P676744, A_51_P233928, A_51_P421724, A_51_P284997
Inositol phosphate metabolism	13	0.0499358	A_52_P391130, A_51_P500200, A_51_P479914, A_51_P299287, A_51_P225933, A_51_P284665, A_52_P434934, A_52_P119510, A_51_P433824, A_51_P166695, A_52_P339912, A_52_P632067, A_51_P260356, A_52_P499128, A_52_P506930, A_51_P400737, A_52_P351574, A_52_P583291, A_52_P330289, A_51_P228658, A_52_P18262
Autoimmune thyroid disease	16	0.0511647	A_51_P230716, A_52_P189812, A_52_P1391, A_51_P328275, A_51_P449325, A_52_P152133, A_52_P343306, A_52_P146877, A_51_P473734, A_51_P174723, A_52_P145861, A_51_P333274, A_51_P230267, A_52_P335178, A_51_P237865, A_52_P162967, A_52_P581082, A_52_P74680, A_51_P185415, A_51_P278868, A_51_P222741
Axon guidance	25	0.065043	A_51_P496562, A_52_P365011, A_52_P947137, A_51_P417952, A_52_P306236, A_51_P484030, A_52_P351816, A_52_P340073, A_52_P504787, A_52_P371237, A_52_P659904, A_52_P261868, A_51_P496569, A_51_P170651, A_51_P139410, A_52_P243391, A_51_P253320, A_52_P299832, A_51_P469951, A_51_P220135, A_51_P103929, A_52_P663600, A_51_P163146, A_52_P635338, A_51_P111164, A_52_P243249, A_51_P471025, A_52_P380301, A_52_P6…
Viral myocarditis	19	0.0713182	A_52_P189812, A_51_P439803, A_52_P81210, A_51_P174723, A_51_P473734, A_52_P146877, A_51_P230267, A_52_P335178, A_52_P244736, A_52_P74680, A_51_P432678, A_51_P262208, A_51_P222741, A_51_P278868, A_51_P230716, A_51_P328275, A_52_P1391, A_52_P424970, A_52_P152133, A_51_P449325, A_52_P343306, A_51_P466378, A_52_P145861, A_52_P473813, A_51_P212308, A_52_P162967, A_52_P581082
Glycosaminoglycan degradation	7	0.0767253	A_51_P453111, A_51_P211491, A_51_P282667, A_52_P105801, A_52_P504361, A_51_P468415, A_52_P148514, A_51_P410715
Nitrogen metabolism	7	0.0767253	A_51_P169087, A_51_P125745, A_52_P646858, A_52_P610923, A_51_P172155, A_51_P407028, A_52_P625118
