# Supplementary material for: Retrovirus-Mediated Expression of E2A-PBX1 Blocks Lymphoid Fate but Permits Retention of Myeloid Potential in Early Hematopoietic Progenitors
Source: PLoS One. 2015 Jun 22;10(6):e0130495. doi: 10.1371/journal.pone.0130495 (PMC4476730; doi:10.1371/journal.pone.0130495)
Supplement: S5 Table — (XLSX) [file pone.0130495.s007.xlsx]

## Sheet: Table S5
KEGG_PATHWAY term	Gene count	PValue	Probe IDs
Focal adhesion	47	1.23047e-08	A_51_P318381, A_51_P247883, A_51_P223132, A_51_P408382, A_51_P317141, A_51_P375227, A_51_P218345, A_51_P107302, A_52_P121155, A_51_P124254, A_52_P51355, A_51_P262401, A_51_P349844, A_51_P515605, A_51_P216219, A_51_P212427, A_51_P345649, A_51_P279639, A_51_P392242, A_52_P143287, A_51_P325914, A_51_P491350, A_52_P518827, A_51_P308298, A_52_P657817, A_52_P274352, A_52_P61735, A_51_P320444, A_51_P467…
Axon guidance	31	6.24389e-06	A_52_P426698, A_52_P542612, A_51_P481494, A_52_P342159, A_51_P384718, A_51_P172502, A_51_P365440, A_51_P266683, A_52_P539632, A_52_P312102, A_51_P395864, A_52_P565353, A_52_P410765, A_52_P585124, A_52_P306396, A_52_P409076, A_51_P218345, A_52_P541095, A_52_P431981, A_52_P480141, A_51_P110529, A_51_P216219, A_51_P245405, A_51_P147085, A_51_P133422, A_51_P389814, A_51_P229602, A_52_P390227, A_51_P3…
Pathways in cancer	56	2.22734e-05	A_51_P404077, A_51_P318381, A_52_P537527, A_52_P363110, A_52_P434463, A_52_P672850, A_51_P106059, A_52_P37826, A_52_P673863, A_51_P495259, A_52_P510215, A_51_P312517, A_52_P10641, A_51_P405565, A_52_P224125, A_52_P121155, A_51_P124254, A_51_P171616, A_52_P51355, A_51_P216219, A_51_P262401, A_51_P212427, A_51_P341736, A_51_P345649, A_52_P148861, A_51_P392242, A_51_P325914, A_51_P491350, A_52_P5188…
B cell receptor signaling pathway	21	5.97715e-05	A_52_P342159, A_51_P342652, A_52_P466268, A_51_P448140, A_51_P444934, A_52_P306396, A_52_P651316, A_51_P199199, A_51_P270339, A_51_P318966, A_52_P198435, A_52_P51355, A_51_P245405, A_52_P14600, A_52_P607103, A_51_P325914, A_51_P147085, A_51_P208525, A_51_P279841, A_51_P295192, A_51_P292736, A_52_P352512, A_51_P467591, A_51_P235123, A_52_P328867
ECM-receptor interaction	21	0.000104381	A_51_P247883, A_51_P317141, A_51_P408382, A_52_P93467, A_52_P362757, A_51_P157255, A_51_P417720, A_52_P525107, A_51_P377094, A_52_P11817, A_52_P216436, A_51_P414637, A_51_P124254, A_51_P262401, A_51_P515605, A_52_P545336, A_51_P212427, A_52_P496142, A_51_P241995, A_51_P279639, A_51_P491350, A_52_P143287, A_51_P244287, A_52_P518827, A_51_P439996, A_51_P323248, A_52_P299974, A_51_P474496, A_52_P755…
Small cell lung cancer	21	0.000148533	A_51_P473154, A_51_P106059, A_52_P673863, A_52_P78403, A_51_P495259, A_52_P510215, A_51_P164530, A_52_P11817, A_52_P121155, A_51_P124254, A_51_P262401, A_52_P510877, A_51_P216219, A_52_P496142, A_51_P212427, A_52_P607103, A_52_P148861, A_51_P299454, A_51_P491350, A_51_P244287, A_52_P518827, A_52_P188139, A_51_P295192, A_51_P368009, A_51_P254471, A_52_P305073, A_52_P299974, A_52_P7554, A_51_P21242…
Colorectal cancer	21	0.000176234	A_51_P404077, A_51_P501145, A_52_P56471, A_52_P537527, A_52_P217710, A_52_P352277, A_52_P54561, A_51_P150964, A_51_P156547, A_51_P420400, A_51_P312517, A_51_P405565, A_52_P224125, A_52_P607103, A_51_P345649, A_51_P392242, A_52_P106259, A_51_P487228, A_51_P325914, A_51_P317640, A_51_P124748, A_52_P274352, A_52_P657817, A_52_P352512, A_51_P511015
Hematopoietic cell lineage	20	0.00037246	A_52_P466268, A_51_P167263, A_51_P448140, A_52_P93837, A_52_P483336, A_51_P196695, A_51_P210591, A_51_P318966, A_51_P350752, A_51_P517430, A_51_P126067, A_52_P545336, A_51_P262401, A_51_P208525, A_52_P244193, A_51_P388412, A_52_P463373, A_52_P429723, A_51_P439996, A_51_P142896, A_51_P353947, A_51_P353946, A_52_P555957, A_52_P199084, A_52_P40257
Base excision repair	12	0.00118467	A_52_P251366, A_52_P658974, A_51_P109741, A_52_P602787, A_52_P333178, A_51_P396351, A_52_P238785, A_52_P76861, A_51_P367125, A_51_P455906, A_51_P203192, A_52_P381236, A_51_P314277, A_51_P195783, A_51_P343900, A_52_P271244, A_51_P257619
Primary immunodeficiency	11	0.00181173	A_52_P259521, A_51_P457187, A_52_P462203, A_52_P343455, A_51_P232411, A_51_P279841, A_52_P409601, A_51_P196695, A_52_P651316, A_52_P555957, A_52_P646895, A_51_P106269, A_51_P318966, A_51_P141288
Wnt signaling pathway	27	0.00236848	A_51_P457196, A_52_P266562, A_51_P404077, A_52_P108952, A_51_P501145, A_52_P342159, A_52_P217710, A_52_P188261, A_51_P238448, A_51_P249777, A_51_P472608, A_52_P350687, A_52_P352277, A_52_P306396, A_51_P156547, A_52_P449417, A_52_P496775, A_52_P212782, A_51_P420400, A_51_P312517, A_52_P162957, A_52_P224125, A_51_P171616, A_52_P51355, A_51_P245405, A_51_P325914, A_51_P147085, A_51_P345549, A_52_P13…
Vascular smooth muscle contraction	23	0.0026642	A_51_P207550, A_51_P355852, A_51_P104897, A_52_P156190, A_51_P450750, A_51_P352782, A_51_P450752, A_52_P375455, A_52_P409769, A_51_P277536, A_52_P513153, A_51_P288549, A_52_P420504, A_52_P639048, A_52_P51355, A_51_P342716, A_51_P241269, A_51_P357573, A_52_P599578, A_51_P338935, A_51_P308298, A_52_P645862, A_52_P390227, A_52_P352512, A_52_P87964, A_51_P320444, A_52_P210078, A_52_P94874, A_51_P5189…
MAPK signaling pathway	41	0.00330562	A_51_P207550, A_52_P342159, A_51_P507982, A_52_P155597, A_52_P363110, A_52_P420734, A_52_P204689, A_51_P450750, A_51_P450752, A_52_P306396, A_51_P495259, A_51_P502614, A_52_P510215, A_51_P357744, A_52_P51355, A_51_P349844, A_51_P345649, A_52_P612382, A_51_P392242, A_51_P325914, A_51_P306031, A_52_P657817, A_52_P274352, A_52_P533146, A_52_P61735, A_52_P87964, A_51_P104418, A_52_P615877, A_51_P1094…
Mismatch repair	8	0.0038298	A_52_P54561, A_51_P396351, A_52_P333178, A_51_P479434, A_52_P537527, A_51_P367125, A_51_P455906, A_52_P271244, A_51_P405565
Drug metabolism	16	0.00533266	A_51_P503625, A_51_P482051, A_52_P508991, A_52_P549827, A_51_P350048, A_51_P209782, A_52_P629895, A_51_P112223, A_51_P333111, A_51_P179664, A_51_P428555, A_51_P124133, A_51_P125355, A_51_P287810, A_51_P260169, A_51_P124126, A_51_P284486
Adherens junction	16	0.00606255	A_51_P109469, A_51_P501145, A_52_P56471, A_52_P15490, A_51_P253117, A_52_P405340, A_51_P125009, A_52_P668810, A_52_P352277, A_51_P434859, A_51_P156547, A_51_P420400, A_52_P51548, A_51_P186281, A_51_P399373, A_52_P1012802, A_52_P652999, A_51_P392242, A_52_P106259, A_52_P352512, A_51_P215475, A_52_P224323, A_52_P15495, A_52_P49250, A_52_P28651, A_51_P476660
Histidine metabolism	8	0.00833238	A_52_P470150, A_51_P510418, A_51_P206225, A_52_P13109, A_51_P232399, A_51_P125355, A_51_P259975, A_51_P465292
Glutathione metabolism	12	0.010512	A_51_P503625, A_52_P549827, A_51_P350048, A_51_P486810, A_51_P365019, A_51_P112223, A_51_P179664, A_51_P329269, A_51_P265312, A_51_P287810, A_51_P461364, A_51_P260169, A_51_P284486
Glycerolipid metabolism	11	0.0138376	A_51_P425490, A_51_P510418, A_52_P13109, A_51_P503433, A_52_P88695, A_52_P3029, A_51_P128987, A_52_P582858, A_51_P346165, A_52_P523569, A_51_P471819, A_51_P194004, A_52_P593680, A_51_P410744, A_51_P314929
VEGF signaling pathway	15	0.0144137	A_52_P400436, A_52_P51355, A_51_P207550, A_52_P404533, A_51_P245405, A_51_P216219, A_52_P168449, A_52_P607103, A_52_P342159, A_51_P147085, A_52_P672850, A_52_P148678, A_51_P501248, A_51_P450750, A_51_P450752, A_52_P306396, A_52_P352512, A_51_P316553, A_52_P87964, A_51_P288549, A_52_P328867
Pancreatic cancer	14	0.0210802	A_52_P510877, A_52_P607103, A_52_P56471, A_51_P318381, A_52_P148861, A_52_P106259, A_51_P392242, A_51_P299454, A_51_P487228, A_51_P317640, A_51_P124748, A_52_P352277, A_51_P368009, A_52_P657817, A_52_P274352, A_52_P672740, A_52_P352512, A_51_P117739, A_52_P49250
Tight junction	22	0.0212952	A_51_P143162, A_51_P355852, A_52_P270490, A_52_P260914, A_52_P326214, A_51_P315411, A_52_P44205, A_51_P352782, A_52_P375455, A_51_P434859, A_51_P406346, A_52_P621940, A_52_P534183, A_52_P51548, A_52_P121155, A_52_P679101, A_52_P51355, A_51_P399664, A_51_P338935, A_51_P308298, A_52_P88033, A_52_P522379, A_52_P524426, A_52_P383572, A_52_P176333, A_52_P327537, A_52_P224323, A_52_P24843, A_51_P454634…
Phosphatidylinositol signaling system	14	0.0287437	A_52_P51355, A_51_P278163, A_52_P607103, A_51_P239766, A_51_P505696, A_51_P104897, A_52_P672850, A_52_P88695, A_52_P148678, A_52_P364232, A_51_P137029, A_52_P582858, A_52_P24843, A_51_P364014, A_52_P328867, A_51_P410744, A_51_P314929, A_52_P121155
Complement and coagulation cascades	14	0.0287437	A_52_P634218, A_51_P156955, A_51_P289239, A_51_P393426, A_51_P480311, A_51_P208525, A_51_P388412, A_51_P468140, A_51_P208793, A_52_P909274, A_51_P142896, A_51_P174176, A_51_P291417, A_51_P384318, A_52_P199084, A_52_P60194, A_52_P40257
Intestinal immune network for IgA production	11	0.0344949	A_52_P545336, A_51_P457187, A_52_P343455, A_51_P487228, A_51_P317640, A_51_P172502, A_51_P215237, A_52_P409601, A_51_P124748, A_52_P565353, A_52_P585124, A_52_P618693, A_51_P215242, A_51_P106269, A_52_P685021
Leukocyte transendothelial migration	19	0.0402188	A_52_P51355, A_52_P545336, A_51_P216219, A_52_P168449, A_52_P607103, A_51_P341736, A_51_P506748, A_51_P489289, A_51_P172502, A_52_P672850, A_51_P308298, A_52_P148678, A_51_P375227, A_52_P456951, A_52_P565353, A_52_P585124, A_51_P320444, A_51_P434859, A_52_P383572, A_51_P467591, A_51_P476660, A_52_P328867, A_52_P685021, A_51_P358354
GnRH signaling pathway	16	0.0490231	A_52_P266562, A_51_P207550, A_52_P56471, A_51_P216303, A_52_P188261, A_51_P104897, A_51_P450750, A_51_P273750, A_51_P450752, A_51_P288549, A_51_P402193, A_52_P51355, A_52_P168449, A_51_P341736, A_51_P392242, A_52_P106259, A_51_P325914, A_52_P274352, A_52_P657817, A_52_P352512, A_52_P87964, A_52_P94874, A_51_P510817, A_52_P366932, A_52_P328867
Prostate cancer	15	0.0536693	A_51_P109469, A_51_P501145, A_52_P56471, A_52_P607103, A_51_P345649, A_52_P106259, A_51_P392242, A_52_P363110, A_52_P453884, A_52_P668810, A_51_P295192, A_51_P368009, A_52_P352512, A_52_P673863, A_51_P156547, A_51_P150964, A_52_P24843, A_52_P49250, A_51_P420400, A_51_P138044, A_52_P121155
Metabolism of xenobiotics by cytochrome P450	12	0.0539847	A_51_P503625, A_51_P482051, A_51_P255456, A_52_P549827, A_51_P453909, A_51_P350048, A_51_P209782, A_52_P629895, A_51_P112223, A_51_P179664, A_51_P428555, A_51_P287810, A_51_P260169, A_51_P284486
Glycerophospholipid metabolism	12	0.0591561	A_51_P425490, A_51_P207550, A_52_P634039, A_51_P503433, A_52_P88695, A_52_P16419, A_52_P3029, A_51_P450750, A_51_P479408, A_51_P450752, A_52_P87964, A_52_P582858, A_51_P346165, A_52_P523569, A_52_P144173, A_51_P471819, A_51_P293853, A_51_P288549, A_51_P410744, A_51_P314929
Cell cycle	19	0.0728481	A_52_P676469, A_51_P490509, A_51_P396351, A_52_P612382, A_52_P109319, A_51_P513719, A_51_P487228, A_51_P317640, A_51_P238448, A_51_P371190, A_51_P124748, A_51_P286665, A_52_P352277, A_51_P368009, A_52_P673863, A_52_P664363, A_52_P615877, A_51_P481920, A_51_P122356, A_52_P16919, A_52_P272945
Systemic lupus erythematosus	16	0.075471	A_52_P634218, A_51_P303824, A_52_P498210, A_52_P498208, A_51_P472630, A_52_P221588, A_51_P215237, A_52_P409601, A_52_P76734, A_51_P208793, A_51_P456237, A_51_P430071, A_52_P615375, A_51_P338664, A_51_P215242, A_51_P384318, A_52_P420466, A_52_P179238, A_51_P245275
Regulation of actin cytoskeleton	29	0.0767422	A_51_P109469, A_52_P470046, A_52_P56471, A_51_P480311, A_52_P363110, A_51_P408382, A_52_P668810, A_51_P375227, A_51_P218345, A_51_P391466, A_51_P150964, A_51_P417720, A_52_P536947, A_52_P11817, A_51_P262401, A_52_P359745, A_52_P545336, A_51_P399373, A_51_P216219, A_51_P345649, A_51_P342716, A_52_P607103, A_51_P392242, A_52_P106259, A_52_P143287, A_51_P308298, A_52_P390227, A_52_P352512, A_51_P320…
Non-small cell lung cancer	10	0.0769005	A_52_P51355, A_52_P56471, A_52_P607103, A_51_P392242, A_52_P106259, A_52_P672850, A_52_P188139, A_52_P148678, A_52_P606774, A_51_P368009, A_52_P352512, A_52_P49250, A_52_P474638, A_51_P332900, A_51_P164530, A_52_P474636, A_52_P328867
ErbB signaling pathway	14	0.0797089	A_52_P266562, A_52_P51355, A_51_P216219, A_52_P607103, A_52_P56471, A_51_P392242, A_52_P106259, A_51_P325914, A_51_P133422, A_52_P188261, A_52_P672850, A_52_P148678, A_52_P657817, A_52_P274352, A_52_P352512, A_52_P673863, A_51_P218345, A_52_P417437, A_51_P510817, A_52_P49250, A_52_P328867
Basal cell carcinoma	10	0.0843901	A_51_P404077, A_51_P171616, A_51_P501145, A_51_P511015, A_51_P156547, A_52_P217710, A_51_P258766, A_51_P420400, A_51_P312517, A_52_P224125, A_52_P340811
Glycine, serine and threonine metabolism	7	0.0867548	A_51_P378051, A_51_P431737, A_51_P337195, A_51_P125355, A_51_P194004, A_51_P511546, A_52_P593680, A_51_P492676
Renin-angiotensin system	5	0.0922078	A_52_P429723, A_51_P323712, A_52_P93837, A_51_P316661, A_52_P645862, A_52_P544060, A_51_P161830
